# Supplementary material for: Transcriptome and targeted metabolome analysis reveals sugar metabolism regulation in maize stalks at different densities
Source: Front Plant Sci. 2026 May 8;17:1784881. doi: 10.3389/fpls.2026.1784881 (PMC13194476; doi:10.3389/fpls.2026.1784881)
Supplement: Supplementary Table S1 — Statistics of transcriptome sequencing data for the 3rd basal internode of maize under different planting densities and developmental stages. [file DataSheet1.zip]

Archive with 1 entries (1 files):
- Total_ResultInfo.csv
