# Supplementary material for: Transcriptome and targeted metabolome analysis reveals sugar metabolism regulation in maize stalks at different densities
Source: Front Plant Sci. 2026 May 8;17:1784881. doi: 10.3389/fpls.2026.1784881 (PMC13194476; doi:10.3389/fpls.2026.1784881)
Supplement: Supplementary Table S1 — Statistics of transcriptome sequencing data for the 3rd basal internode of maize under different planting densities and developmental stages. [file DataSheet1.zip › Total_ResultInfo.csv]

Geneid	15V10B-1	15V10B-2	15V10B-3	15V10J-1	15V10J-2	15V10J-3	15V7B-1	15V7B-2	15V7B-3	15V7J-1	15V7J-2	15V7J-3	R210B-1	R210B-2	R210B-3	R210J-1	R210J-2	R210J-3	R27B-1	R27B-2	R27B-3	R27J-1	R27J-2	R27J-3	GeneName	15V10J_vs_R210J.log2FC	15V10J_vs_R210J.pvalue	15V10J_vs_R210J.padj	15V10J_vs_R210J.level	R27B_vs_R27J.log2FC	R27B_vs_R27J.pvalue	R27B_vs_R27J.padj	R27B_vs_R27J.level	15V7B_vs_15V10B.log2FC	15V7B_vs_15V10B.pvalue	15V7B_vs_15V10B.padj	15V7B_vs_15V10B.level	R27J_vs_R210J.log2FC	R27J_vs_R210J.pvalue	R27J_vs_R210J.padj	R27J_vs_R210J.level	R27B_vs_R210B.log2FC	R27B_vs_R210B.pvalue	R27B_vs_R210B.padj	R27B_vs_R210B.level	15V10B_vs_R210B.log2FC	15V10B_vs_R210B.pvalue	15V10B_vs_R210B.padj	15V10B_vs_R210B.level
Zm00001eb000010	9.754550094	8.977382034	9.195793615	7.961170981	8.357195019	8.067391535	4.134022896	3.955227982	3.609329946	4.565755266	4.228706881	4.629074518	4.350701103	4.136492621	4.196791956	6.430035984	5.89286229	6.738846517	3.980798519	2.884777098	3.118529144	5.223502347	4.865334948	5.92449578	Zm00001eb000010	-0.061221171	0.438368493	0.485356142	nonsignificant	-0.519464159	6.48835E-05	0.000151601	nonsignificant	-1.093129782	4.10299E-38	5.23405E-37	Decreased	-0.633316737	3.84449E-10	1.15318E-09	nonsignificant	-0.615640079	6.78315E-07	1.72944E-06	nonsignificant	0.720631962	3.87087E-17	1.10499E-16	nonsignificant
Zm00001eb000020	1.657976226	2.188803501	2.092842159	1.962737366	1.958550694	1.963833325	2.816875489	2.985236751	3.093941003	2.692234093	2.576685583	2.802717137	0.49993664	0.4225085	0.625437353	1.074085093	0.92065292	1.295656322	0.631695197	0.677438285	0.911194433	2.355171208	2.1070004	2.442728529	Zm00001eb000020	0.420823654	0.019382843	0.026727978	nonsignificant	-1.475463603	1.55518E-14	7.22416E-14	Decreased	0.745345638	1.22037E-07	4.14408E-07	nonsignificant	0.685817673	0.000144173	0.000288758	nonsignificant	0.247573977	0.387252588	0.471203283	nonsignificant	1.518208388	2.68687E-11	6.31381E-11	Increased
Zm00001eb000050	0.534294969	0.522537493	0.34295671	0.093027106	0.024628015	0.084029699	0.112997051	0.101342782	0.258313046	5.314949191	5.759510158	5.509025813	3.223000173	2.928725353	3.306865224	3.407796523	3.358810718	2.408743454	0.284797155	0.072803661	0.214107676	11.11521328	10.74335441	13.01198354	Zm00001eb000050	-5.895953495	1.38168E-26	5.12486E-26	Decreased	-5.763312724	1.63016E-66	3.01717E-65	Decreased	-1.413611047	0.037625235	0.06458498	nonsignificant	1.547502832	4.71082E-20	2.24413E-19	Increased	-4.314529888	2.25452E-27	1.31179E-26	Decreased	-3.175488023	9.08797E-25	3.19299E-24	Decreased
Zm00001eb000060	28.28331902	26.04967632	28.37146663	10.31979737	11.66962547	10.58643725	11.46428776	11.1857883	10.82861124	20.35455446	23.01573253	19.98046638	10.84363376	12.09354039	12.19272114	26.12759036	28.210533	29.25942921	9.049385377	9.632090159	9.893207947	23.72756403	26.42911371	22.12398868	Zm00001eb000060	-1.776736177	1.75584E-81	1.36461E-80	Decreased	-1.179106775	5.97705E-26	4.46458E-25	Decreased	-1.143197706	7.48827E-36	9.02485E-35	Decreased	-0.590426654	5.40651E-10	1.61058E-09	nonsignificant	-0.570042883	3.0951E-06	7.54236E-06	nonsignificant	0.815804219	2.65108E-16	7.36177E-16	nonsignificant
Zm00001eb000070	39.43295681	38.50150375	41.26318663	48.05634284	48.35386208	50.86239508	23.27038493	33.42072854	25.08860452	0.03316416	0.060031477	0	17.06573838	15.24442328	18.00710535	0.137445113	0.034619955	0.063841927	22.78653206	23.67144254	20.12649042	0.245500281	0.028583339	0.058500233	Zm00001eb000070	8.875381857	4.42571E-58	2.67698E-57	Increased	7.840836078	1.11302E-66	2.06647E-65	Increased	-0.383856341	0.000312927	0.000746036	nonsignificant	0.109464712	0.939529604	0.951701916	nonsignificant	0.132506368	0.229128017	0.302753135	nonsignificant	0.825152767	4.34602E-18	1.27794E-17	nonsignificant
Zm00001eb000080	77.27657547	73.44203039	74.53877969	50.84450559	54.69697937	55.62520699	57.76795437	64.29136849	59.05013934	19.83518238	20.09089107	20.30178414	18.04569275	14.55253708	14.79612668	0	0	0	41.1351228	43.77640572	41.54288457	0	0	0	Zm00001eb000080	13.83663197	8.90662E-32	3.67585E-31	Increased	14.25123272	1.40421E-33	1.3268E-32	Increased	-0.154064469	0.001163664	0.002572893	nonsignificant				nonsignificant	1.146259295	5.1402E-55	5.02336E-54	Increased	1.831800803	1.4479E-154	2.008E-153	Increased
Zm00001eb000100	0	0	0	0	0	0	0	0	0	0	0	0	0	0	0	0	0	0	0	0	0	0	0	0	Zm00001eb000100				nonsignificant				nonsignificant				nonsignificant				nonsignificant				nonsignificant				nonsignificant
Zm00001eb000110	0	0	0	0	0	0	0	0	0	0.069375837	0	0	0	0	0	0.143760159	0	0	0	0	0	0	0	0	Zm00001eb000110	-2.376770723	0.555872059		nonsignificant				nonsignificant				nonsignificant	-2.45481465	0.542971283		nonsignificant				nonsignificant				nonsignificant
Zm00001eb000120	0.329867588	0.512077233	0.235263934	0.478615574	0.211181308	1.008757803	0.232543612	0.173799644	0.354398918	0.163497195	0.443927034	0.231374787	0	0	0.178619482	0	0	0.078684158	0.081403008	0.332949227	0.163194598	0.151287594	0.493199138	0.216301816	Zm00001eb000120	3.969462983	0.004577629	0.006724991	Increased	-0.424130881	0.673842981	0.730204352	nonsignificant	-0.339289726	0.684912134	0.751913306	nonsignificant	3.029843348	0.05941327	0.085000007	nonsignificant	1.391382174	0.381912786	0.465806621	nonsignificant	2.137920785	0.11072329	0.138849952	nonsignificant
Zm00001eb000140	0.945160057	1.294623601	1.962805867	0	0	0	0.117582439	0.856823851	0.4703918	0.806033271	1.627375027	1.111418665	1.1871818	0.493819566	0.06773734	0.385443904	0.323621323	0.238713292	0	0	0	0.917957572	1.175645151	0.546850003	Zm00001eb000140	-5.262487378	0.002964814	0.004426447	Decreased	-6.106552941	3.24725E-05	7.8372E-05	Decreased	-1.393990443	0.042541467	0.072073222	nonsignificant	1.102744383	0.1697088	0.220344239	nonsignificant	-5.930913102	0.000346474	0.000708318	Decreased	0.861377353	0.251571666	0.295024204	nonsignificant
Zm00001eb000150	2.411848872	2.930154921	3.589873974	0	0	0	0	0	0	1.052489913	0.211682746	1.434277726	0	0	0	0	0	0	0	0	0	0	0	0	Zm00001eb000150				nonsignificant				nonsignificant	-7.90871294	3.24119E-10	1.34884E-09	Decreased				nonsignificant				nonsignificant	7.502886708	4.07841E-09	8.76366E-09	Increased
Zm00001eb000170	17.26917696	15.19573039	16.27973164	12.80286785	12.26294819	12.84510763	11.24424181	12.1037589	11.3761175	12.70287029	13.38706174	12.52408454	6.041524927	6.715187489	5.594764015	5.813972041	6.350624864	6.161412144	9.990945119	10.17909524	9.443812214	12.10712816	12.07519171	12.05255858	Zm00001eb000170	0.633420221	2.49746E-16	7.06085E-16	nonsignificant	-0.130493156	0.084544773	0.124800183	nonsignificant	-0.328984041	1.47696E-06	4.53857E-06	nonsignificant	0.60253145	1.47006E-12	5.02717E-12	nonsignificant	0.419722016	3.39019E-06	8.24185E-06	nonsignificant	0.991502747	3.89763E-30	1.53294E-29	nonsignificant
Zm00001eb000180	0	0	0	0	0	0	0	0	0	0	0	0	0	0	0	0	0	0	0	0	0	0	0	0	Zm00001eb000180				nonsignificant				nonsignificant				nonsignificant				nonsignificant				nonsignificant				nonsignificant
Zm00001eb000200	0	0	0	0	0	0	0	0	0	0	0	0	0	0	0	0	0	0	0	0	0	0	0	0	Zm00001eb000200				nonsignificant				nonsignificant				nonsignificant				nonsignificant				nonsignificant				nonsignificant
Zm00001eb000190	11.32904595	10.28097318	11.41872334	7.436782941	7.733399657	7.401035982	8.925914401	9.158623244	8.533493569	8.330014264	8.566824922	8.432972198	4.897704102	4.643898533	4.527944477	5.332196872	5.43431212	4.953507845	9.181548639	9.067307652	9.292349499	9.689010329	10.61403736	9.784963057	Zm00001eb000190	0.106627954	0.077910253	0.099335148	nonsignificant	0.032686043	0.60235061	0.666460572	nonsignificant	-0.15033557	0.007135908	0.014031588	nonsignificant	0.55639628	7.8939E-15	3.02926E-14	nonsignificant	0.698633049	1.31337E-31	8.41004E-31	nonsignificant	0.813321691	3.60985E-35	1.54858E-34	nonsignificant
Zm00001eb000210	10.05725394	9.350545061	9.984741693	8.71784801	8.979246364	9.272004309	9.806069963	10.23737589	9.425988415	7.563668051	7.288133104	7.275651976	4.007124024	3.110238706	3.536768838	2.133790756	2.087987962	2.310248639	4.625241415	4.15619607	4.865506834	7.012540168	7.074413463	7.461590737	Zm00001eb000210	1.629267424	5.81898E-64	3.78649E-63	Increased	-0.4979207	1.83459E-07	5.43381E-07	nonsignificant	0.164585507	0.016481143	0.030436826	nonsignificant	1.340096982	2.78228E-35	2.0908E-34	Increased	0.087306411	0.4591214	0.545383486	nonsignificant	1.046697945	6.30063E-26	2.27419E-25	Increased
Zm00001eb000220	28.51728354	28.76897546	28.64112055	24.15556217	26.15872898	26.18573682	28.3518882	26.07972977	28.1079461	12.70920697	12.71698386	12.64414706	17.64407184	16.25532289	17.15454937	6.996437828	5.433046217	6.215732145	15.54774084	15.19250573	15.24636865	15.36181698	15.99855932	16.89191703	Zm00001eb000220	1.620855669	4.12763E-70	2.86267E-69	Increased	0.091409905	0.2510989	0.325804831	nonsignificant	0.103641983	0.081121721	0.128444167	nonsignificant	0.990621411	9.80927E-20	4.61529E-19	nonsignificant	-0.421634591	1.33706E-08	3.81165E-08	nonsignificant	0.332572181	9.39194E-07	1.80469E-06	nonsignificant
Zm00001eb000230	10.06654288	10.7750824	10.10515543	11.01676402	10.9729457	10.56146099	7.544255139	9.159673961	7.826628048	8.552802828	8.897636287	9.144264423	4.524899097	4.108215816	3.921401726	4.248679383	3.824801185	4.890106169	5.854531391	5.498428529	6.293758819	6.672285074	7.031785981	8.576740983	Zm00001eb000230	0.910573949	7.53821E-19	2.30827E-18	nonsignificant	-0.174944655	0.134311377	0.188054943	nonsignificant	-0.174716502	0.054515465	0.090095961	nonsignificant	0.398898428	0.002319173	0.004084029	nonsignificant	0.221442537	0.057410114	0.087362187	nonsignificant	0.883900879	9.52525E-18	2.77468E-17	nonsignificant
Zm00001eb000240	0.306260987	0.200572455	0.245730978	0.40617646	0.275721125	0.649116322	0.253010029	0.249606641	0.347030957	0.224137318	0.183539063	0.372572735	0.038318082	0.072862952	0.116603986	0.221169475	0.155984132	0.133550409	0.191305532	0.097808162	0.287643203	0.18764694	0.211576132	0.310647182	Zm00001eb000240	0.974428728	0.050491427	0.066171107	nonsignificant	-0.136595562	0.807481206	0.845139165	nonsignificant	0.330958454	0.467993946	0.563476561	nonsignificant	0.095788718	0.862131954	0.889838341	nonsignificant	1.060472871	0.157059429	0.216351912	nonsignificant	1.296224655	0.056721781	0.074666565	nonsignificant
Zm00001eb000250	0	0	0	0	0	0	0	0	0	0	0	0.171753388	0	0	0.198888359	0.282932228	0	0	0.362560917	0.092682675	0	0	0	0	Zm00001eb000250	-2.962402319	0.419512541		nonsignificant	3.51314712	0.229171668	0.300800487	nonsignificant				nonsignificant	-3.04055288	0.414276754	0.479588317	nonsignificant	0.89995193	0.716462738	0.771414303	nonsignificant	-2.471719461	0.540871635		nonsignificant
Zm00001eb000270	51.23802777	49.79836646	49.43727547	52.97412532	61.99182787	50.10439823	43.45684745	47.77758886	47.2199217	24.88226845	24.30032769	24.68115932	1.647726464	2.685600004	3.868035674	1.630383411	2.669317943	0.851959508	31.04479945	37.35218328	35.92907285	0	0	0	Zm00001eb000270	4.601267541	8.60156E-72	6.06786E-71	Increased	11.23818591	3.74618E-21	2.3503E-20	Increased	0.03997681	0.703334344	0.768073927	nonsignificant	-7.115785978	4.31072E-07	1.06103E-06	Decreased	3.385600181	1.67643E-41	1.31888E-40	Increased	3.7656311	6.49147E-60	3.987E-59	Increased
Zm00001eb000290	0	0	0	0	0	0	0	0	0	0	0	0	0	0	0	0	0	0	0	0	0	0	0	0	Zm00001eb000290				nonsignificant				nonsignificant				nonsignificant				nonsignificant				nonsignificant				nonsignificant
Zm00001eb000300	33.89486126	26.91178327	28.88419037	18.28365346	22.83110523	20.23839343	22.28559306	24.63848294	21.95105026	30.65123988	33.52492003	36.17256804	23.84882933	18.36151522	21.41700343	31.64543243	32.22285219	30.64897368	0	0.220561302	0.216215628	32.87217686	35.28558897	38.11475297	Zm00001eb000300	-1.039826594	1.19513E-11	2.86876E-11	Decreased	-7.771701017	1.52653E-25	1.12579E-24	Decreased	-0.2214784	0.151059023	0.221749533	nonsignificant	-0.211450097	0.128813227	0.171807005	nonsignificant	-7.462847209	5.26515E-23	2.70776E-22	Decreased	0.078626018	0.647703456	0.688148896	nonsignificant
Zm00001eb000310	7.455432597	5.30667496	6.478243668	3.117658074	3.564095281	3.168139529	5.232834293	6.638310608	4.721977093	6.063271491	7.163529774	6.919207931	3.780048982	4.915844562	3.569863192	7.072105127	7.163245829	7.024147057	0.361535285	0.073936391	0.181199094	8.768474851	8.229818393	9.25437276	Zm00001eb000310	-1.526893313	3.1603E-15	8.60885E-15	Decreased	-5.244439821	1.34591E-37	1.40407E-36	Decreased	-0.054644047	0.78454843	0.835455104	nonsignificant	-0.076865129	0.634660931	0.693926991	nonsignificant	-4.579338831	3.75523E-23	1.9414E-22	Decreased	0.232603166	0.297450897	0.342722594	nonsignificant
Zm00001eb000320	88.78565698	90.53023324	89.30969465	63.28301051	65.17225808	64.3898257	53.33499326	55.08987898	54.48145029	50.2199593	48.03370843	50.05505283	31.28072273	32.13755289	33.33677778	27.61982976	25.88235077	26.9217053	76.61708715	75.3899835	72.85320074	36.57291614	35.23838453	38.04708893	Zm00001eb000320	0.845967386	2.24868E-67	1.51108E-66	nonsignificant	1.194409706	3.5408E-103	1.0864E-101	Increased	-0.560536513	4.91758E-41	6.78356E-40	nonsignificant	0.06872979	0.305925124	0.369912675	nonsignificant	0.944958022	4.69148E-82	6.3883E-81	nonsignificant	1.053900975	7.59137E-97	6.86578E-96	Increased
Zm00001eb000330	1.150083635	1.008849398	0.960701322	0.351454307	0.726197734	0.836242168	0.566423821	0.504268784	0.437965261	1.440700125	1.629910059	1.922791526	1.429737425	1.679189325	1.122882019	1.547315878	1.549793939	1.589624653	0.472371462	0.590352479	0.578720886	1.682647331	2.347120568	2.440612897	Zm00001eb000330	-1.704577322	4.63175E-11	1.08817E-10	Decreased	-1.818932513	1.03073E-15	5.09172E-15	Decreased	-0.884611426	0.00044723	0.001045227	nonsignificant	0.084792213	0.646476653	0.704450551	nonsignificant	-1.636524669	2.30019E-11	7.59113E-11	Decreased	-0.856292392	8.70424E-05	0.000148661	nonsignificant
Zm00001eb000340	17.26382552	16.34436391	16.44312045	13.1137276	13.14907209	13.6919674	13.4840103	14.83018843	13.6747015	11.66071174	11.68772911	12.0402934	9.790686437	9.396780858	8.525945447	8.864046535	9.50037719	9.164964743	11.83613202	12.91907222	12.33169565	16.30330771	15.56570391	16.8913147	Zm00001eb000340	0.122229378	0.006816253	0.009840904	nonsignificant	-0.233949118	2.35441E-05	5.76535E-05	nonsignificant	-0.092704882	0.048087983	0.080491151	nonsignificant	0.443615636	1.3666E-14	5.17215E-14	nonsignificant	0.149969096	0.006472935	0.011436695	nonsignificant	0.435088286	1.93345E-15	5.21679E-15	nonsignificant
Zm00001eb000360	0	0	0	0	0	0	0.410987022	0.716719735	1.252697112	0	0	0	0	0	0	0	0.100547263	0.04635427	0	0	0	0.089126275	0	0	Zm00001eb000360	-2.936757752	0.384327759		nonsignificant	-1.575516101	0.696058663		nonsignificant	6.693405201	2.0545E-06	6.2326E-06	Increased	-1.113010196	0.687850533	0.741515572	nonsignificant				nonsignificant				nonsignificant
Zm00001eb000370	0	0	0	0	0	0	0	0	0	0	0	0	0	0	0	0	0	0	0	0	0	0	0	0	Zm00001eb000370				nonsignificant				nonsignificant				nonsignificant				nonsignificant				nonsignificant				nonsignificant
Zm00001eb000380	0	0	0	0	0	0	0.581549685	0.230104378	0.312807478	0	0	0	0	0	0	0	0	0	0	0	0	0.033383208	0	0	Zm00001eb000380				nonsignificant	-1.575516101	0.696058663		nonsignificant	7.037680524	2.4638E-07	8.15912E-07	Increased	1.340379892	0.739635731		nonsignificant				nonsignificant				nonsignificant
Zm00001eb000390	0	0	0	0	0	0	0	0	0	0	0	0	0	0	0	0	0	0	0	0	0	0	0	0	Zm00001eb000390				nonsignificant				nonsignificant				nonsignificant				nonsignificant				nonsignificant				nonsignificant
Zm00001eb000400	1.329962968	1.777196036	1.0994431	1.249910491	1.201695132	1.010177122	1.582151617	1.702049703	0.822005369	1.028110724	1.250846275	1.383387272	0.242035423	0.498590546	0.441916091	5.710289435	6.545012823	5.207413694	0.083915117	0.171612044	0.033646161	1.528372235	1.699573205	1.724354861	Zm00001eb000400	-2.75279898	1.01464E-51	5.6849E-51	Decreased	-3.943034111	1.85675E-16	9.51103E-16	Decreased	0.129900677	0.669201603	0.737613297	nonsignificant	-2.19757745	3.08607E-37	2.40368E-36	Decreased	-2.309806894	0.001042315	0.002021705	Decreased	1.405637287	0.000309498	0.000509846	Increased
Zm00001eb000410	0.040053528	0.031088989	0	0.087172442	0.123082934	0.314965148	0.211771155	0.158274618	0.242056105	0	0.026951487	0.028094232	0	0	0	0.94102865	0.419656513	0.730886376	0	0	0	0.01377735	0.051330636	0	Zm00001eb000410	-2.392604405	4.89695E-06	8.94649E-06	Decreased	-2.829960395	0.374683253	0.455425353	nonsignificant	3.260800415	0.001042529	0.002320873	Increased	-5.367179774	2.68101E-11	8.5922E-11	Decreased				nonsignificant	2.504818924	0.433960866		nonsignificant
Zm00001eb000420	19.68915591	21.6610195	20.22352478	23.1349005	25.16691047	24.73862323	11.19105903	9.708778516	11.4128831	9.800534514	9.304196134	10.01345973	18.09162354	21.92221904	21.09509138	34.76228081	32.67308213	35.4445607	14.51407045	14.05554222	14.67359393	29.23193384	30.28278194	25.17757828	Zm00001eb000420	-0.910167844	4.6431E-42	2.26992E-41	nonsignificant	-0.809731014	1.94821E-17	1.04521E-16	nonsignificant	-0.768041772	8.08969E-16	4.68731E-15	nonsignificant	-0.661301977	7.07842E-15	2.72399E-14	nonsignificant	-0.77092705	1.80143E-16	7.40093E-16	nonsignificant	-0.409165356	9.97048E-06	1.80521E-05	nonsignificant
Zm00001eb000430	0	0	0	0	0	0	0	0	0	0	0	0	0	0	0	0	0	0	0	0	0	0	0	0	Zm00001eb000430				nonsignificant				nonsignificant				nonsignificant				nonsignificant				nonsignificant				nonsignificant
Zm00001eb000440	0	0	0	0.026036953	0	0	0	0	0	0	0	0	0	0.030359563	0	0.027646184	0	0.025682771	0	0	0	0	0	0	Zm00001eb000440	-1.372972659	0.678511522		nonsignificant				nonsignificant				nonsignificant	-2.410056349	0.55074424		nonsignificant	-1.418050153	0.728199918		nonsignificant	-1.623076782	0.690802065		nonsignificant
Zm00001eb000450	0	0	0	0.059284138	0	0	0.172825312	0.387501219	0	0.121510341	0.109974823	0.229275529	0.145412209	0.069126391	0	0.251792941	0.253688478	0.29238847	0.181494992	0.247446289	0.242570906	0	0	0	Zm00001eb000450	-4.183218608	0.002944778	0.004397883	Decreased	5.653399439	0.000561792	0.001178686	Increased	5.273967091	0.148171944	0.218007533	nonsignificant	-6.123521547	8.52449E-05	0.000174565	Decreased	1.396427455	0.243755394	0.31925581	nonsignificant	-4.137477363	0.099494016	0.125992627	nonsignificant
Zm00001eb000460	0	0	0	0.022729173	0	0	0	0	0	0	0	0	0	0	0	0.024133965	0.024315649	0.011209994	0	0	0	0	0	0.020544093	Zm00001eb000460	-1.812353658	0.412822778	0.459740185	nonsignificant	-1.499502115	0.710503319		nonsignificant				nonsignificant	-1.917216743	0.39456392	0.460336965	nonsignificant				nonsignificant				nonsignificant
Zm00001eb000470	0.022599339	0	0.036265525	0.024592586	0.013021292	0.022214037	0.023897462	0	0	0.012601404	0	0	0.030160362	0	0	0.026112547	0.013154563	0	0	0.012830886	0	0.011660359	0	0.022228365	Zm00001eb000470	0.207944157	0.918159485	0.929785386	nonsignificant	-1.148246023	0.712729855	0.764994648	nonsignificant	-1.102820674	0.648879882	0.720374636	nonsignificant	-0.591658274	0.807303032	0.845692556	nonsignificant	-1.401117785	0.68537138	0.74474066	nonsignificant	0.577421075	0.816702093	0.842732321	nonsignificant
Zm00001eb000480	121.6724553	115.1836091	119.8039005	84.97548065	90.81747897	87.99485642	100.4678434	109.938469	103.2464344	79.46178866	83.37681834	79.22399325	187.6755522	185.3777512	177.5530204	204.1366427	204.9161194	209.888454	182.6050061	187.8732718	188.9130689	88.55331998	88.06576467	90.94401354	Zm00001eb000480	-1.646272569	0	0	Decreased	1.22472067	1.2823E-204	9.8307E-203	Increased	-0.024515898	0.522959252	0.616130511	nonsignificant	-1.590960391	0	0	Decreased	-0.248001063	1.09507E-19	5.05132E-19	nonsignificant	-1.044814257	1.0495E-195	1.846E-194	Decreased
Zm00001eb000490	0.734329363	0.913927354	0.893951187	1.350197878	1.546525555	1.269389239	1.365586142	1.260764418	1.98935146	0.847163681	0.868970482	1.198872661	5.998353588	6.104643574	5.769075208	6.539189403	6.72107016	5.952469562	3.008776984	2.817798022	2.677719951	1.95974853	1.995739653	1.743422781	Zm00001eb000490	-2.623778174	2.21778E-66	1.47537E-65	Decreased	0.737914546	5.23039E-05	0.000123571	nonsignificant	1.022012178	0.000151716	0.000375863	Increased	-2.133531441	1.92537E-47	1.87914E-46	Decreased	-1.342203454	6.86288E-23	3.52208E-22	Decreased	-3.236196973	2.83695E-76	2.11623E-75	Decreased
Zm00001eb000500	0.861470962	1.002992601	1.100173037	1.124942524	1.26572443	1.21725127	0.523798821	0.625516101	0.663782955	0.456338836	0.489098556	0.441858191	0.416763295	0.368916632	0.24927341	0.124423997	0.300865634	0.323644968	0.550074879	0.794794587	0.527414403	1.088987562	0.993617031	1.218036427	Zm00001eb000500	1.848847146	5.17843E-11	1.21387E-10	Increased	-0.65742498	0.002840575	0.00545447	nonsignificant	-0.55005197	0.008527215	0.016554536	nonsignificant	1.754987035	2.61405E-09	7.48038E-09	Increased	0.587378988	0.050239587	0.077284013	nonsignificant	1.103708944	2.53064E-05	4.46037E-05	Increased
Zm00001eb000510	23.94697722	23.37156601	23.94949149	26.22767326	27.11096895	24.56117401	20.68863006	19.62532216	20.43723143	15.69761718	16.21784972	17.86020547	2.274337826	2.134277311	1.914491695	9.845497417	9.610433052	10.28659186	11.34249169	10.88183721	12.46587047	11.38504602	11.5722945	10.34019741	Zm00001eb000510	0.972284031	1.5477E-44	7.84627E-44	nonsignificant	0.219462962	0.018775862	0.031752226	nonsignificant	-0.068923194	0.241206116	0.331039217	nonsignificant	-0.218083754	0.018930951	0.029456151	nonsignificant	2.186822577	1.16159E-70	1.39439E-69	Increased	3.07831407	2.3706E-196	4.1901E-195	Increased
Zm00001eb000520	19.03190241	19.04002553	19.41476676	10.80768852	11.485265	10.05778457	10.72742638	11.1477414	9.733054824	9.27652285	9.170365439	8.426453314	8.527461109	7.996545076	8.040797443	6.310941591	6.358451361	5.950433371	7.908897138	7.974469507	7.713421964	15.47849086	15.43793771	16.15104742	Zm00001eb000520	0.38100985	1.45551E-11	3.48404E-11	nonsignificant	-0.835321583	1.80162E-56	2.81179E-55	nonsignificant	-0.701517547	3.5789E-45	5.36871E-44	nonsignificant	0.957199084	7.20159E-61	8.97173E-60	nonsignificant	-0.328696078	2.33818E-10	7.32782E-10	nonsignificant	0.808391286	3.35817E-65	2.19978E-64	nonsignificant
Zm00001eb000530	0	0	0	0	0	0	0	0	0	0	0	0	0	0	0	0	0	0	0	0	0	0	0	0	Zm00001eb000530				nonsignificant				nonsignificant				nonsignificant				nonsignificant				nonsignificant				nonsignificant
Zm00001eb000540	0.079233829	0.092250288	0.218976777	0	0	0	0	0	0	0.117815534	0.039986543	0.069469959	0	0.067024441	0.032178151	0.061034147	0.076867027	0.070874428	0	0.029990263	0.014699686	0.23166184	0.241162696	0.22081069	Zm00001eb000540	-6.155407352	5.30898E-05	9.07929E-05	Decreased	-3.804228117	2.74452E-06	7.35433E-06	Decreased	-6.3825079	6.69088E-06	1.92357E-05	Decreased	1.351479555	0.014132451	0.022415155	Increased	-1.432111344	0.345383951	0.427924984	nonsignificant	1.547999736	0.088928093	0.113550859	nonsignificant
Zm00001eb000550	4.080522003	3.358371015	3.738175728	3.623792023	3.215894343	4.080106335	3.248581748	2.87738902	3.443880058	3.373722548	3.195460511	3.244590372	1.846542451	1.919287369	2.28574701	2.885822241	2.443431659	3.398289834	2.617253936	2.955836055	2.597396249	4.319673117	4.147452646	4.832393406	Zm00001eb000550	-0.092369459	0.583782136	0.627228986	nonsignificant	-0.541963197	0.000279078	0.000607258	nonsignificant	-0.063703402	0.667605326	0.736474256	nonsignificant	0.224760052	0.164929891	0.214743551	nonsignificant	0.159930591	0.385096122	0.469087888	nonsignificant	0.465462236	0.008257036	0.012032989	nonsignificant
Zm00001eb000560	4.095627629	4.48234627	3.826550681	11.4392718	11.20127701	10.27920953	4.359755968	2.913154184	4.719223073	0.030449655	0	0	3.826126398	3.845616732	3.759060766	3.154878931	2.574689782	2.725664047	8.277614107	8.030079722	9.421923018	0	0.052487554	0.053711958	Zm00001eb000560	1.545102556	5.65288E-19	1.7379E-18	Increased	8.054267132	3.54353E-27	2.73855E-26	Increased	0.114121371	0.6043718	0.681824111	nonsignificant	-6.670203193	2.34311E-17	1.00888E-16	Decreased	0.899653748	2.94274E-07	7.67605E-07	nonsignificant	-0.301420984	0.150380423	0.184353067	nonsignificant
Zm00001eb000570	1.844908293	1.142184143	1.629088006	1.242817286	0.944888579	0.906726956	1.021890124	0.798461217	0.672501254	2.890218537	2.778403376	2.588100676	0.410359358	0.297261069	0.588694361	1.133528733	1.26138204	1.163043959	0.552836208	0.598546129	0.619350492	3.037011825	2.695070645	2.592319478	Zm00001eb000570	-0.617606432	0.003119136	0.00464829	nonsignificant	-2.072444764	5.37085E-29	4.39823E-28	Decreased	-0.725380241	0.001538468	0.003350663	nonsignificant	0.845505918	2.79994E-07	6.99093E-07	nonsignificant	0.175623891	0.59129753	0.660160227	nonsignificant	1.411008482	7.1238E-07	1.37634E-06	Increased
Zm00001eb000580	0	0	0.027329958	0.138998604	0	0.125554919	0.027013945	0	0.061754306	0	0	0	24.42806081	23.59810792	28.23000619	0	0	0	0.340429008	0.406116759	0.36967833	0.817221662	0.810294826	0.402034897	Zm00001eb000580	4.642618661	0.020186695	0.027780021	Increased	-0.704264901	0.095104596	0.138439035	nonsignificant	1.857074526	0.402367094	0.501745594	nonsignificant	7.613572126	3.62694E-09	1.02985E-08	Increased	-6.366834621	2.3469E-259	1.024E-257	Decreased	-11.86033998	5.13839E-31	2.05708E-30	Decreased
Zm00001eb000590	8.309943007	7.917800253	7.738669942	8.235641375	8.098630052	8.003887523	5.690416131	6.054074912	4.721368666	7.83269738	7.400713531	7.055839086	3.456384271	3.7813153	3.547200561	2.739825456	2.750467749	2.411769127	5.256863135	5.346105199	5.708527595	9.309710915	8.650751734	9.822579241	Zm00001eb000590	1.208494499	1.47074E-53	8.4115E-53	Increased	-0.607132795	8.73521E-16	4.33024E-15	nonsignificant	-0.379976729	4.17209E-06	1.22873E-05	nonsignificant	1.433550444	2.34439E-58	2.79296E-57	Increased	0.325518998	8.98764E-05	0.000194755	nonsignificant	0.733187208	9.91483E-21	3.1477E-20	nonsignificant
Zm00001eb000600	0	0.021243526	0	0.119132216	0.147182406	0	0.019294146	0.086520949	0.066160083	0.305220684	0.128914205	0.076788673	0	0	0	0.021082544	0	0	0	0	0	0.0188285	0.017537459	0	Zm00001eb000600	3.253874687	0.053749319	0.070185478	nonsignificant	-2.534479778	0.458305149	0.540417927	nonsignificant	3.236777856	0.041756062	0.070912653	nonsignificant	0.41695068	0.875816936	0.899873522	nonsignificant				nonsignificant	1.300891714	0.746780093		nonsignificant
Zm00001eb000620	41.42248206	41.40866085	41.20528209	38.41268811	37.4618354	37.29193427	48.95165749	49.50558731	47.49862282	38.95948767	37.09973064	37.11126524	62.96664444	61.37749574	59.58380396	35.39580482	37.01758117	35.34316189	54.46665868	52.38403312	54.87364813	35.67408185	35.74782435	39.07296054	Zm00001eb000620	-0.344781024	2.65916E-17	7.76468E-17	nonsignificant	0.710608689	1.73541E-39	1.89992E-38	nonsignificant	0.396071733	4.90421E-22	3.79446E-21	nonsignificant	-0.344829438	2.96793E-09	8.471E-09	nonsignificant	-0.456273771	1.40053E-33	9.39017E-33	nonsignificant	-0.986777406	7.2357E-123	8.0699E-122	nonsignificant
Zm00001eb000630	0	0	0	0	0	0	0	0	0	0	0.028194395	0	0	0	0	0	0	0	0	0	0	0	0	0	Zm00001eb000630				nonsignificant				nonsignificant				nonsignificant				nonsignificant				nonsignificant				nonsignificant
Zm00001eb000640	2.709217828	3.179723368	2.489309042	2.543984506	3.273059699	2.920739928	1.316900989	1.113736497	1.003485497	3.374622446	3.241699733	3.022843332	2.288931023	2.0514823	2.182769063	1.994356641	2.848727762	2.579735006	2.098706325	1.786263911	2.687405306	3.178978128	2.719500516	2.643255419	Zm00001eb000640	-0.180995026	0.310455621	0.354586041	nonsignificant	-0.21688909	0.253073251	0.328022293	nonsignificant	-1.121415899	1.49143E-08	5.46206E-08	Decreased	-0.178855696	0.324606264	0.390160149	nonsignificant	-0.259433049	0.18568597	0.251152068	nonsignificant	-0.058320016	0.742319913	0.776239057	nonsignificant
Zm00001eb000650	1.850607507	1.719999928	2.132745769	1.616249672	1.272217993	1.202294496	1.79733156	1.901960637	1.708770213	0.726315695	1.01811147	1.094705603	0.561791388	0.685300622	0.541898718	0.523102441	0.480808822	0.554155856	1.287729303	1.235577108	1.52067182	1.33595611	1.000061784	1.210882149	Zm00001eb000650	0.975167173	7.8923E-05	0.000133448	nonsignificant	0.351389814	0.089523299	0.131106609	nonsignificant	0.084020299	0.605168771	0.682488177	nonsignificant	0.803938603	0.001758333	0.003136936	nonsignificant	0.90585265	0.000181635	0.00038178	nonsignificant	1.254497101	2.79395E-08	5.78161E-08	Increased
Zm00001eb000660	0.646236604	0.575364511	0.284673894	2.523369862	2.058869522	2.877167176	0.723554362	0.721031721	0.413514179	0.339145295	0.230211542	0.159981686	0	0	0	0	0	0	0.084427893	0.258991058	0.042314702	0.078454673	0.109612738	0	Zm00001eb000660	8.883491259	3.36141E-13	8.53391E-13	Increased	1.188192056	0.340423971	0.422401355	nonsignificant	0.465986393	0.328278489	0.425971021	nonsignificant	3.611713486	0.151319738	0.198731728	nonsignificant	4.579259362	0.01381263	0.023291391	Increased	6.399227447	4.15415E-06	7.69839E-06	Increased
Zm00001eb000670	66.4027938	70.50566702	68.85944042	70.58363096	75.08878044	77.90160642	74.89231549	72.8491838	76.93618058	99.99853053	99.41367993	102.4266777	76.53062849	77.38512941	73.94139776	47.0493904	50.2759461	44.75668141	87.51268492	85.76161277	84.49582311	71.58112625	68.80568967	70.05242954	Zm00001eb000670	0.239328507	4.86189E-06	8.8852E-06	nonsignificant	0.453497951	2.82994E-19	1.64212E-18	nonsignificant	0.288280548	7.29909E-10	2.96846E-09	nonsignificant	0.186045023	0.00247709	0.004342609	nonsignificant	-0.092895015	0.022620299	0.036888372	nonsignificant	-0.565869966	4.83534E-32	1.96989E-31	nonsignificant
Zm00001eb000680	0.720044649	0.894221766	0.359478712	0.574604864	0.442533844	0.660583837	1.218247246	0.91049991	0.754252545	0.160598913	0.145352543	0.151515502	0.192189754	0.182727216	0.35090626	0.277326688	0.502946005	0.463736041	0.479759962	0.981141309	0.641206722	0.346746747	0.230693474	0.424934955	Zm00001eb000680	0.018444307	0.973613286	0.977616019	nonsignificant	1.230518237	0.026518647	0.04374412	Increased	0.713862699	0.112704415	0.171874667	nonsignificant	-0.6954883	0.270710157	0.333018753	nonsignificant	1.255299161	0.044805166	0.069570075	nonsignificant	1.017013848	0.12045929	0.15026338	nonsignificant
Zm00001eb000690	38.44752102	38.93078468	38.67224842	33.30407947	32.85275968	32.66787	41.03042899	42.11693579	41.98657382	34.32467937	34.35901938	33.58651587	27.15453806	28.83023778	26.36702855	34.87280635	32.79703361	34.4213128	42.36668336	40.30889911	43.79896068	40.74108121	40.18498795	39.86623408	Zm00001eb000690	-0.462732044	3.52003E-36	1.57307E-35	nonsignificant	0.227015921	5.85107E-06	1.5213E-05	nonsignificant	0.269806547	2.71213E-13	1.36143E-12	nonsignificant	-0.138310719	0.006038413	0.010076698	nonsignificant	0.348121692	8.44083E-15	3.22981E-14	nonsignificant	0.076323557	0.095820895	0.121724154	nonsignificant
Zm00001eb000700	49.84303951	51.68672307	50.8917036	49.82035219	52.75780075	55.03209827	62.56202572	57.29176599	62.40498456	48.00630332	48.71537859	48.12454584	29.51093589	28.5651856	26.53087083	33.40255464	36.17684078	33.46939279	42.35947666	39.53924239	36.09032134	46.52729628	42.42697606	45.77584399	Zm00001eb000700	0.198225713	0.001368091	0.002105549	nonsignificant	-0.030254184	0.693947233	0.748299792	nonsignificant	0.419659091	1.14251E-13	5.8429E-13	nonsignificant	0.005734491	0.93735224	0.950101718	nonsignificant	0.209501399	0.005660502	0.010080356	nonsignificant	0.431184912	1.57152E-10	3.57869E-10	nonsignificant
Zm00001eb000710	3.739400807	4.284324279	4.351088452	4.571785531	4.171794471	3.895306829	2.70964734	2.666840241	3.043128312	2.492141703	3.398364402	2.790075431	2.425654465	1.833639032	1.48838007	1.497617965	1.54357945	2.174840322	2.283077776	2.943529767	2.354861085	4.79655112	4.45333968	5.788115271	Zm00001eb000710	0.857365562	1.74628E-05	3.07918E-05	nonsignificant	-0.827024112	3.18696E-06	8.49083E-06	nonsignificant	-0.394352504	0.015831517	0.029322895	nonsignificant	1.143040872	1.37447E-08	3.74945E-08	Increased	0.131636022	0.570544076	0.641516792	nonsignificant	0.691316753	0.000847231	0.001349954	nonsignificant
Zm00001eb000720	4.657791545	4.134102045	4.10032445	4.52310538	3.935331092	4.773422568	5.311856014	5.162653778	5.086926933	5.08955491	5.344245	4.439092565	1.784004593	1.563655266	1.539579988	3.149482427	2.54098535	2.398938613	3.374826904	4.304698137	3.568882236	3.049845312	2.840722181	3.697936678	Zm00001eb000720	0.296611174	0.050531974	0.066212355	nonsignificant	0.39150459	0.01256275	0.021910777	nonsignificant	0.43220114	0.0001906	0.000466856	nonsignificant	-0.135565317	0.42733091	0.49258817	nonsignificant	0.932497076	6.94281E-08	1.8906E-07	nonsignificant	0.98264956	2.00173E-09	4.3615E-09	nonsignificant
Zm00001eb000740	5.917050683	6.073130558	7.154861642	5.610912318	6.518603881	6.849498702	2.720864788	2.931612185	2.81954476	4.26515039	3.819819303	3.602562807	0.841781093	1.130632929	1.024634069	2.059165738	2.366053344	2.32130246	3.046363305	2.285097597	3.031344989	4.091279802	3.531677268	3.426958398	Zm00001eb000740	1.076840405	2.46644E-15	6.73947E-15	Increased	-0.240537781	0.134091092	0.187773097	nonsignificant	-1.015607544	4.66599E-16	2.74049E-15	Decreased	0.330341885	0.035634992	0.05295103	nonsignificant	1.207922213	1.00547E-08	2.88842E-08	Increased	2.254266395	3.49809E-40	1.63797E-39	Increased
Zm00001eb000750	1.0725343	1.248729224	0.989921278	1.109918773	0.981486593	1.126598726	0.489237483	0.648195659	0.533784025	0.398697133	0.477591669	0.519967887	0.168396505	0.240158155	0.064054953	0.340190782	0.40395747	0.406325137	0.782346502	0.417897671	0.760804421	0.43402745	0.424480208	0.682600707	Zm00001eb000750	1.068505828	0.000630143	0.000997912	Increased	0.510986459	0.168605555	0.229761078	nonsignificant	-0.826700106	0.003284056	0.006809539	nonsignificant	0.039345646	0.920650087	0.936689287	nonsignificant	1.789064029	0.000385712	0.000784565	Increased	2.397217369	1.86805E-08	3.89743E-08	Increased
Zm00001eb000760	0.017577264	0.081859362	0.018804347	0.076510266	0	0	0.130108403	0.020837376	0.063734971	0	0.017741261	0.009246746	0	0	0	0.172632951	0.17393256	0.245275857	0	0	0	0.018138337	0.033789239	0	Zm00001eb000760	-3.379848994	0.000214182	0.00035097	Decreased	-3.104836439	0.291720997	0.371080014	nonsignificant	1.046280737	0.319708519	0.417351207	nonsignificant	-3.88503062	1.14463E-05	2.53069E-05	Decreased				nonsignificant	3.83723276	0.073362115	0.095081708	nonsignificant
Zm00001eb000770	66.00550759	67.89745186	61.42067404	100.1901935	92.4101449	95.31978848	64.53634341	62.19187527	66.83204947	66.73424581	61.74426707	65.91493636	75.66810741	78.58712712	83.49177002	83.00476679	79.36225598	77.33977399	66.92792046	67.4900478	64.30559108	56.15038251	57.69956317	50.14891625	Zm00001eb000770	-0.150793583	0.001373345	0.002113412	nonsignificant	0.437197254	8.2153E-10	2.89031E-09	nonsignificant	0.148256431	0.01021486	0.019574743	nonsignificant	-0.928013032	5.16128E-40	4.32236E-39	nonsignificant	-0.530427412	1.05534E-22	5.38889E-22	nonsignificant	-0.702956001	9.26499E-31	3.68644E-30	nonsignificant
Zm00001eb000780	37.23152955	34.01589728	36.4069383	41.71802527	42.49437007	41.35792667	45.80309747	49.51453905	46.45237572	28.55213972	26.23926962	26.89679576	18.4566495	18.8405493	17.27090041	18.35598137	18.60605056	18.5791203	25.34709544	27.93715099	27.38671106	32.82656523	32.98665281	33.46311022	Zm00001eb000780	0.761036653	1.31072E-59	8.1062E-59	nonsignificant	-0.138870399	0.019452884	0.032796206	nonsignificant	0.557717815	6.55808E-30	6.63908E-29	nonsignificant	0.45692538	2.94272E-14	1.09576E-13	nonsignificant	0.29320709	1.32109E-06	3.3001E-06	nonsignificant	0.562291934	1.00527E-20	3.19111E-20	nonsignificant
Zm00001eb000790	15.01837523	15.47856442	16.13315669	14.66955016	13.37651532	15.76191831	24.22153887	25.72815319	23.96804081	22.62639085	24.3462246	23.30386249	46.87193317	46.5469032	44.90547665	41.15444375	39.65958384	41.91907014	43.98727352	45.66848917	43.36061135	21.06467807	21.31294478	17.66278366	Zm00001eb000790	-1.900101615	8.7545E-203	1.4277E-201	Decreased	1.307556802	2.42359E-63	4.24472E-62	Increased	0.825916827	1.5405E-35	1.84313E-34	nonsignificant	-1.412115893	3.11664E-73	4.69894E-72	Decreased	-0.32734592	1.01357E-12	3.55715E-12	nonsignificant	-1.98747887	2.0643E-252	4.6535E-251	Decreased
Zm00001eb000800	20.91708704	19.18340887	20.21243951	20.22589532	19.93748648	20.07025725	16.77401672	16.28097136	16.07782373	16.16081207	15.45908072	15.75128855	11.80095809	10.58713877	9.68660892	8.410867793	8.262052365	7.91647874	18.55269533	20.01621387	18.85319197	17.86359779	19.7821	18.66822868	Zm00001eb000800	0.877453957	3.53528E-38	1.63392E-37	nonsignificant	0.188271174	0.007964661	0.014323162	nonsignificant	-0.134605585	0.028801348	0.050651589	nonsignificant	0.815155081	2.1352E-23	1.14938E-22	nonsignificant	0.57045647	1.27979E-13	4.67733E-13	nonsignificant	0.494006459	5.81287E-10	1.29551E-09	nonsignificant
Zm00001eb000810	0	0	0	0	0	0	0	0.021502399	0	0	0	0	0	0	0	0	0	0	0	0	0	0	0	0	Zm00001eb000810				nonsignificant				nonsignificant	1.217114984	0.76549105		nonsignificant				nonsignificant				nonsignificant				nonsignificant
Zm00001eb000820	8.136761921	8.385501679	8.582192849	7.540165849	8.533310108	7.053522442	6.413489301	7.858859145	6.829882015	6.675331839	7.180532519	7.086159329	5.282470225	4.98882858	4.854673651	4.502209188	4.905558848	4.702907844	7.283433638	6.21630616	6.250834389	7.122916568	7.346257426	8.107245022	Zm00001eb000820	0.295950449	0.004262702	0.00627813	nonsignificant	-0.031649942	0.760667479	0.805584144	nonsignificant	-0.090396906	0.332866038	0.429857362	nonsignificant	0.297021521	0.005027374	0.008470023	nonsignificant	0.114664949	0.28296932	0.362455361	nonsignificant	0.312770938	0.001275786	0.002005147	nonsignificant
Zm00001eb000830	0.391937616	0.248904414	0.190590494	0.077546589	0	0	0	0	0	0	0	0	0	0	0	0	0.082959274	0	0	0.040459	0	0	0	0	Zm00001eb000830	-0.50562575	0.8760358		nonsignificant	1.29739284	0.750521657		nonsignificant	-5.042332409	0.002609933	0.005499355	Decreased	-2.462912137	0.541570531		nonsignificant	0.505503199	0.901407529		nonsignificant	4.636209782	0.008879804	0.012890721	Increased
Zm00001eb000840	34.38603484	35.30438561	35.18061862	45.52119663	44.72239808	48.6929271	79.43164052	77.94460665	77.94526527	59.68614367	64.20162831	56.03655919	9.803153715	10.15857393	10.04680222	11.65582366	10.53193232	11.60146599	14.62507686	14.22735474	15.41749039	13.92082658	16.2367283	13.22939526	Zm00001eb000840	1.624102621	2.00008E-97	1.78218E-96	Increased	0.188792675	0.085206928	0.125677572	nonsignificant	1.327669046	1.4081E-148	8.6503E-147	Increased	-0.019746437	0.865987119	0.89323748	nonsignificant	0.289690607	0.005164575	0.009238475	nonsignificant	1.386052207	7.23098E-59	4.37924E-58	Increased
Zm00001eb000850	1.046246694	0.43504397	0.799489993	93.52169041	90.59623249	92.4833458	1.501466658	1.94903887	2.167816756	9.000839061	7.241199404	8.177245736	6.682233923	6.353231504	7.101864199	16.66544309	16.3559057	13.95775219	4.398405413	3.988364196	3.493847993	70.94798704	72.40419555	59.0981508	Zm00001eb000850	2.144194476	6.4002E-156	8.322E-155	Increased	-3.930898297	3.2889E-186	2.1829E-184	Decreased	1.450547833	0.000872491	0.001963187	Increased	1.728265372	7.47109E-56	8.52783E-55	Increased	-1.032714381	1.19757E-06	3.00325E-06	Decreased	-3.545016522	5.59395E-31	2.23727E-30	Decreased
Zm00001eb000860	27.17069411	26.51040948	26.96028817	18.36003669	20.36993967	18.79147014	17.20432317	19.08056635	17.10711304	18.89719763	20.09100873	17.88759048	24.49955733	25.38556838	23.24367892	23.01920001	22.05252224	21.60186033	21.05463936	21.18399632	21.59351823	26.08090842	25.304096	26.17114475	Zm00001eb000860	-0.628934954	1.501E-38	6.97481E-38	nonsignificant	-0.120149715	0.018169354	0.030793246	nonsignificant	-0.434141472	1.02072E-17	6.50907E-17	nonsignificant	-0.1627682	0.00278031	0.004844213	nonsignificant	-0.466934226	2.48849E-24	1.32987E-23	nonsignificant	-0.277223547	7.27463E-09	1.54658E-08	nonsignificant
Zm00001eb000870	14.79479162	13.66239555	14.2703372	10.0372743	9.961839584	10.04787076	10.10548287	10.01714794	10.01361287	9.607415727	9.88057275	9.237675335	8.012692163	8.061061868	7.77972145	4.670726496	4.309006307	4.295450245	11.30048295	10.98673741	11.30637193	12.14271892	12.24893673	12.55596405	Zm00001eb000870	0.763247117	9.76081E-47	5.11081E-46	nonsignificant	0.023500623	0.642517251	0.701975414	nonsignificant	-0.342625903	2.46405E-14	1.31475E-13	nonsignificant	1.095991065	7.39386E-69	1.05213E-67	Increased	0.223150601	1.29698E-06	3.24316E-06	nonsignificant	0.422686639	3.60829E-17	1.03117E-16	nonsignificant
Zm00001eb000880	0.012462061	0.029018634	0.026664095	0.257662923	0.129247076	0.146995104	0.052711564	0.059093761	0.165686771	0.055590817	0.012578333	0.026223311	0.016631472	0.015812615	0.015183139	0	0.029015534	0.040130199	0.013838952	0.056603171	0	0.07715913	0.083846524	0.024514987	Zm00001eb000880	2.519748589	0.001785529	0.00271862	Increased	-1.24516173	0.269164258	0.346622439	nonsignificant	2.19260056	0.012817513	0.02413359	Increased	1.037231067	0.346821847	0.411999418	nonsignificant	0.290336202	0.849127662	0.882520659	nonsignificant	0.093972426	0.94624855	0.953805223	nonsignificant
Zm00001eb000890	0.333327108	0.374225565	0.343861328	0.323862793	0.150901523	0.245733088	0.371356173	0.635063092	0.517988798	0.955868781	1.045358047	0.914330295	0.508397482	0.63441831	0.543895629	0.536451795	0.713724357	0.466407623	0.436254447	0.337943035	0.371038766	1.953241374	2.448631962	2.552588903	Zm00001eb000890	-1.662692031	7.34777E-07	1.4112E-06	Decreased	-2.440901993	3.97715E-33	3.70597E-32	Decreased	0.694470208	0.020205934	0.036616005	nonsignificant	1.640358043	4.74367E-16	1.92929E-15	Increased	-0.829693913	0.003570186	0.006527341	nonsignificant	-1.102292021	0.000120512	0.000203724	Decreased
Zm00001eb000900	11.71607785	15.59234169	14.86331126	9.101361426	9.797290651	10.83689769	18.63840546	14.01200918	18.96459914	21.06327484	19.77874905	21.7809601	14.34444496	17.29989124	17.83231236	43.76698169	46.67144263	42.58774163	47.72453046	44.52233556	47.58837802	10.36036067	11.36071837	9.467155924	Zm00001eb000900	-2.574598041	3.1938E-264	6.7461E-263	Decreased	2.324594519	1.3318E-168	7.7936E-167	Increased	0.454016692	0.00020463	0.000499653	nonsignificant	-2.472679865	5.2424E-187	2.4433E-185	Decreased	1.226164604	3.54148E-54	3.41571E-53	Increased	-0.651163406	3.58295E-08	7.38392E-08	nonsignificant
Zm00001eb000910	15.33641706	14.07006722	15.44838773	14.48801464	17.61407145	15.42727788	13.04968879	10.59288534	13.39955107	12.84880622	12.55933278	12.55309025	12.60852439	12.34509679	11.69768853	10.02883021	9.150527888	7.887496086	18.28190236	13.66425108	14.47802935	13.52736587	13.85487526	12.69227299	Zm00001eb000910	0.397286663	0.002104098	0.003185061	nonsignificant	0.373084869	0.004044568	0.007599639	nonsignificant	-0.114554003	0.330698616	0.428073638	nonsignificant	0.186595159	0.164586604	0.214335591	nonsignificant	0.07086648	0.578764904	0.648904891	nonsignificant	-0.126195242	0.266529802	0.310494486	nonsignificant
Zm00001eb000920	42.01584304	37.23056185	40.69454295	21.46745377	21.15700582	21.48782384	19.47802343	19.93632063	18.75322283	30.8364697	31.1992384	30.36028894	35.05266923	34.64951283	34.02630989	32.65274917	33.81747937	35.37215441	27.58129976	28.75016574	27.80810324	65.29976498	61.83577338	70.3249676	Zm00001eb000920	-1.083418244	8.4693E-149	1.0534E-147	Decreased	-1.069586429	4.53153E-88	1.15702E-86	Decreased	-0.882914884	3.02089E-69	7.22286E-68	nonsignificant	0.573793448	7.972E-24	4.35273E-23	nonsignificant	-0.57294314	9.49999E-49	8.39654E-48	nonsignificant	-0.208771689	1.61208E-05	2.87784E-05	nonsignificant
Zm00001eb000930	0	0.027457693	0	0.025663472	0.095118138	0.023181349	0.074814236	0.041936287	0.042756632	0	0	0	0.015736849	0.089772234	0.057465694	0	0.04118214	0.063285927	0	0	0.02625159	0.024336221	0.147338911	0.023196301	Zm00001eb000930	0.028088259	0.98424329	0.9865753	nonsignificant	-2.73670898	0.123740418	0.175130204	nonsignificant	2.763065957	0.103925004	0.159858099	nonsignificant	0.518822072	0.706978937	0.758308379	nonsignificant	-2.905796075	0.103236517	0.148929216	nonsignificant	-3.048882318	0.085097697	0.10903404	nonsignificant
Zm00001eb000940	0	0	0	0	0	0	0	0	0	0	0	0	0	0	0	0	0	0	0	0	0	0	0	0	Zm00001eb000940				nonsignificant				nonsignificant				nonsignificant				nonsignificant				nonsignificant				nonsignificant
Zm00001eb000960	0.70136205	0.519642548	0.773061792	0.670709975	0.857205013	0.710295363	0.494432525	0.60468796	0.642204872	0.782159709	0.579195659	0.64847609	0.198548757	0.431481441	0.427251863	0.28240973	0.692782709	0.387826442	0.873259605	1.08600475	1.111923307	1.206249649	1.593382574	2.01728573	Zm00001eb000960	0.301369916	0.423353305	0.470229684	nonsignificant	-0.488613308	0.053378855	0.082462756	nonsignificant	-0.038835043	0.903950649	0.930609383	nonsignificant	1.442293974	1.60917E-05	3.51405E-05	Increased	1.260516671	0.000440069	0.000890463	Increased	0.492366137	0.229263027	0.270969567	nonsignificant
Zm00001eb000970	17.81466012	17.42084319	17.97604223	24.55477535	26.40224245	23.49628135	26.79491643	27.53782253	26.67908822	58.15025126	58.67851934	59.77772796	258.82346	250.5545925	251.1685245	215.5815668	220.0646667	219.9931338	171.0170556	176.0084731	175.6722566	95.64491586	98.15279237	106.1378858	Zm00001eb000970	-3.556000987	0	0	Decreased	0.962272303	9.8932E-94	2.72536E-92	nonsignificant	0.767378811	2.95999E-45	4.45605E-44	nonsignificant	-1.509378597	1.3783E-218	7.8568E-217	Decreased	-0.812026268	7.0719E-229	2.6402E-227	nonsignificant	-4.255511074	0	0	Decreased
Zm00001eb000980	11.69847904	10.34518526	12.03748115	15.20830775	13.45513743	14.87851366	14.30628153	14.71514895	14.73316393	13.74327921	16.62982531	14.46926508	22.2864308	22.888814	24.31685084	25.53799524	23.39113575	24.2035829	19.1394185	22.00435928	23.48435169	25.8486079	26.84432953	20.48762131	Zm00001eb000980	-1.162736242	8.29362E-40	3.92954E-39	Decreased	-0.019912448	0.863226762	0.892759439	nonsignificant	0.520466006	5.92072E-07	1.89045E-06	nonsignificant	-0.37929863	0.000350775	0.00067599	nonsignificant	-0.376527472	4.68667E-05	0.000104426	nonsignificant	-1.446031409	4.16508E-48	2.19169E-47	Decreased
Zm00001eb000990	0.74536002	0.991779499	1.101163395	2.162934016	2.290462369	2.965496834	1.651412259	1.220215546	1.372783471	3.285322964	3.045081605	3.435597461	4.31051341	3.377706251	3.891894028	1.722461734	2.024666816	2.81928312	1.931328741	2.539090827	3.042188897	8.314168921	8.289917532	6.667944041	Zm00001eb000990	-0.239787417	0.331092998	0.376331115	nonsignificant	-1.47178412	2.17537E-15	1.05459E-14	Decreased	0.746279675	0.014590005	0.027210222	nonsignificant	1.441773391	1.51697E-13	5.45073E-13	Increased	-0.894855706	2.05713E-05	4.70734E-05	nonsignificant	-2.450097989	9.68024E-25	3.3965E-24	Decreased
Zm00001eb001000	20.37570658	20.49352338	19.92429598	14.94228747	15.84315049	14.82366283	10.53621379	11.30131321	11.11979658	13.8336249	12.86232799	13.95753396	6.361330623	6.820539532	7.143754258	6.940875334	6.177485342	7.107527458	11.98947704	11.11193123	11.51307761	14.25840273	13.44632141	13.95769141	Zm00001eb001000	0.75638282	3.02319E-29	1.18871E-28	nonsignificant	-0.106340118	0.104088029	0.150313348	nonsignificant	-0.722757087	2.37657E-41	3.29675E-40	nonsignificant	0.660940689	1.40313E-17	6.10027E-17	nonsignificant	0.49614191	5.05583E-12	1.7223E-11	nonsignificant	1.16085105	8.38063E-71	5.8969E-70	Increased
Zm00001eb001010	1.311904713	1.541183752	1.302337384	3.69764835	3.398115983	3.746629704	1.762196987	1.793415998	1.621363675	4.342980806	4.682223984	4.650702532	11.62485676	11.99728885	12.57086767	11.56687964	11.24118397	11.73494931	7.763318186	8.26034637	7.742379112	7.110400371	6.463812009	6.486722096	Zm00001eb001010	-2.086046591	2.0738E-178	3.0604E-177	Decreased	0.405298057	7.22252E-07	2.0379E-06	nonsignificant	0.480116508	0.001681479	0.003642612	nonsignificant	-1.165372284	4.22976E-53	4.60924E-52	Decreased	-0.878590286	7.70251E-40	5.89001E-39	nonsignificant	-3.545140433	3.4584E-303	9.6111E-302	Decreased
Zm00001eb001020	0.437275296	0.292467717	0.238877527	0.425221112	0.289473747	0.283498338	0.059028856	0.132351872	0.168676122	0.176383998	0.253544421	0.058732161	0.074498777	0.177077001	0.034005568	0.150500732	0.108309804	0.169772044	0.18597001	0.16903162	0.207126532	0.16321204	0.125193637	0.146416104	Zm00001eb001020	0.800293499	0.120501955	0.149220404	nonsignificant	0.532869709	0.343701354	0.425791285	nonsignificant	-1.279943444	0.020031107	0.036328036	Decreased	-0.363440113	0.557749003	0.6206594	nonsignificant	0.709240444	0.318276281	0.399871911	nonsignificant	1.348089185	0.036396278	0.049192233	Increased
Zm00001eb001030	0.824315577	0.590605147	0.271342058	0.276006043	0.73069896	0.124655628	0.402306856	0.601356346	0.229919959	0.919277615	0.768005997	0.133428252	0	0.804570249	0.154508312	0.512863377	0.295271025	0.204188642	0.492903065	0.864017002	0.63524509	0.261731704	0.24378517	0.374208101	Zm00001eb001030	-0.265457748	0.806019515	0.832249148	nonsignificant	1.339781594	0.127801528	0.180087559	nonsignificant	-0.291630294	0.742933734	0.801222466	nonsignificant	-0.580758288	0.590607708	0.651964021	nonsignificant	0.77758018	0.463699211	0.550112406	nonsignificant	0.392407295	0.729880575	0.764626627	nonsignificant
Zm00001eb001040	5.237017204	4.818621438	4.871841262	4.328846012	5.139724155	5.476868499	1.713754633	1.84186158	1.521739665	2.703578573	2.345524281	2.339284148	9.250355135	10.37544485	9.823707709	10.97253491	12.06865547	11.3434306	5.280182342	4.889665028	5.583515394	5.950131809	5.773867694	6.40258411	Zm00001eb001040	-1.616350838	3.52938E-79	2.68018E-78	Decreased	-0.04120919	0.668130334	0.725178667	nonsignificant	-1.394363133	1.53443E-31	1.6354E-30	Decreased	-1.304734531	1.41001E-57	1.6584E-56	Decreased	-1.173851105	1.81052E-44	1.49662E-43	Decreased	-1.398697849	6.37969E-62	4.02357E-61	Decreased
Zm00001eb001050	10.19962758	8.565114107	10.36179201	11.60612151	10.82816313	10.98883288	15.81307383	14.71911979	13.66748206	11.32089716	12.15920172	12.08326437	4.35158465	4.178094564	4.422733043	5.604940736	6.339003229	7.18963456	7.259694122	7.751583099	6.686992623	9.066592634	7.425963377	7.599192493	Zm00001eb001050	0.387773995	0.001039303	0.001617352	nonsignificant	0.010052674	0.938157304	0.949648211	nonsignificant	0.762657841	4.88078E-14	2.55464E-13	nonsignificant	-0.049896883	0.722085486	0.771821241	nonsignificant	0.472921674	0.000598684	0.001194937	nonsignificant	0.750968108	2.80078E-08	5.79533E-08	nonsignificant
Zm00001eb001060	0.326277964	0.207206509	0.285591013	0.145249958	0.187994906	0.218669424	0.486163987	0.421956869	0.286807372	0.363865535	0.434106483	0.546135935	1.919895568	1.881823457	2.330915183	0.445545338	0.310776559	0.334306276	0.625838078	0.454694514	0.627331813	0.198954883	0.513174066	0.175048377	Zm00001eb001060	-1.394647509	0.014342728	0.020073767	Decreased	1.099316338	0.033371954	0.053825088	nonsignificant	0.705621551	0.166830308	0.241366663	nonsignificant	-0.672930702	0.242007815	0.302071693	nonsignificant	-2.115665605	1.32464E-13	4.83885E-13	Decreased	-3.31569162	6.08938E-24	2.09678E-23	Decreased
Zm00001eb001070	11.67719052	11.99921983	12.06975635	15.08416215	13.91157131	14.47040408	11.58617344	11.01930103	13.0324343	15.78238997	15.18711506	16.30781516	23.32174	23.41189767	22.67809204	22.52774665	23.00844685	22.28727792	16.90273271	17.38915995	16.16705701	26.13815838	24.72561246	27.54235849	Zm00001eb001070	-1.056989136	1.26591E-62	8.10196E-62	Decreased	-0.474805437	2.83759E-11	1.09449E-10	nonsignificant	0.156597242	0.066041121	0.106887696	nonsignificant	-0.171962433	0.011923238	0.019102815	nonsignificant	-0.731084015	9.4045E-31	5.92052E-30	nonsignificant	-1.376198873	6.50353E-89	5.4533E-88	Decreased
Zm00001eb001090	0.217487502	0.590837669	1.512358078	4.260055474	4.344149156	2.850393251	2.606441582	1.632895558	1.79627231	2.021185791	1.682961174	1.563632028	13.3515887	10.94646332	13.64624711	2.806153022	2.025512731	1.945419348	2.374916748	2.798870823	2.824423049	0	0	0	Zm00001eb001090	0.339775954	0.254414346	0.295774789	nonsignificant	8.815647134	1.04761E-12	4.39998E-12	Increased	1.545326485	0.002691211	0.005659764	Increased	-8.796517894	1.83696E-12	6.25048E-12	Decreased	-2.517670439	8.66801E-39	6.50686E-38	Decreased	-4.451111905	2.23557E-10	5.06432E-10	Decreased
Zm00001eb001100	0	0	0	0	0	0	0	0	0	0	0	0	0	0	0	0	0	0	0.083599492	0	0	0	0	0	Zm00001eb001100				nonsignificant	3.186655263	0.363499382	0.444485655	nonsignificant				nonsignificant				nonsignificant	2.392972677	0.515212787	0.596798599	nonsignificant				nonsignificant
Zm00001eb001110	34.6682238	33.26528805	32.2105635	30.96506683	29.44175551	26.40852558	29.73469838	27.42435502	28.89753263	30.1777103	28.72081688	29.81627256	21.06498212	19.70005155	20.4265711	19.74524	20.57054807	20.54742745	19.76567371	21.16441647	22.53028726	26.87112166	25.50038026	28.7250916	Zm00001eb001110	0.095861284	0.153800598	0.186506865	nonsignificant	-0.192754694	0.010651562	0.018785068	nonsignificant	-0.057187837	0.325469937	0.422788897	nonsignificant	0.032723556	0.653556515	0.711001111	nonsignificant	-0.218406412	0.001927528	0.003639598	nonsignificant	0.292341369	5.12981E-06	9.45509E-06	nonsignificant
Zm00001eb001120	21.06179012	21.90090057	21.85481154	19.58179364	21.36865686	22.38989561	21.27480295	21.69914058	20.52513463	14.51337413	12.4255249	14.18099278	0.807388845	0.910452874	0.548523396	1.365545763	1.130142628	1.14774985	3.812208372	3.946038529	4.071884784	4.994340068	6.382820282	4.995655275	Zm00001eb001120	3.705634659	2.8047E-169	3.9456E-168	Increased	-0.309560129	0.042962955	0.067880919	nonsignificant	0.131942292	0.046021751	0.077368691	nonsignificant	1.788630477	1.1179E-19	5.25028E-19	Increased	2.116779261	6.33445E-20	2.94589E-19	Increased	4.424837923	2.2584E-166	3.3614E-165	Increased
Zm00001eb001130	21.77166869	24.61631498	21.93392911	22.80505164	20.59429004	20.14162555	21.59413081	22.22121201	22.6699684	17.02181946	16.51047795	17.71275232	14.01514053	12.79327741	14.00035219	14.70360289	14.81429395	14.50916776	12.85138158	13.32605282	13.01165309	22.05814436	21.42969678	19.04382314	Zm00001eb001130	0.113504087	0.10220073	0.127793596	nonsignificant	-0.513932427	6.34052E-10	2.24698E-09	nonsignificant	0.122129222	0.067674186	0.109256676	nonsignificant	0.125585911	0.125662066	0.1681999	nonsignificant	-0.329570405	2.30024E-05	5.24737E-05	nonsignificant	0.324354003	4.01645E-05	6.99273E-05	nonsignificant
Zm00001eb001140	1.22296174	1.079142626	0.99158222	1.793113084	1.794993872	1.720916954	2.06913526	0.976699568	1.836016317	0.775240053	0.584702553	0.704304163	0	0	0.094104895	0.267741235	0.38964876	0.221090163	0.17154728	0.175412848	0.229275633	0.478231252	0.420693033	0.607774231	Zm00001eb001140	2.184939995	2.87297E-11	6.80245E-11	Increased	-1.224391188	0.012641092	0.022033166	Decreased	0.731169245	0.009266355	0.017876034	nonsignificant	0.399496922	0.392219818	0.457925839	nonsignificant	2.309423164	0.036667341	0.057742889	nonsignificant	4.680699699	0.0001199	0.000202736	Increased
Zm00001eb001150	0	0.026056109	0.011970973	0	0	0	0	0	0	0	0	0	0	0	0	0	0	0	0	0	0.024911572	0.011546987	0	0.011006121	Zm00001eb001150				nonsignificant	0.313727041	0.918852996	0.935077669	nonsignificant	-2.257614067	0.519649991	0.612840005	nonsignificant	1.305301905	0.746397656		nonsignificant	1.394107568	0.729934682		nonsignificant	1.85182574	0.630012801		nonsignificant
Zm00001eb001160	0.165907101	0.091497867	0.121439982	0.038008419	0.130810637	0.068664633	0.055401134	0.041405985	0	0.262922841	0.123387913	0.202116468	0	0.011079628	0.010638565	0.030268167	0.071157405	0.074982779	0.038786866	0.109067397	0	0.270320397	0.092321148	0.171772307	Zm00001eb001160	0.005324155	0.995342207	0.996092919	nonsignificant	-1.695072699	0.055646473	0.085649884	nonsignificant	-1.78870351	0.051548042	0.08564497	nonsignificant	1.212015991	0.110008908	0.149272839	nonsignificant	2.474838723	0.172952349	0.235974306	nonsignificant	3.682160672	0.006713735	0.009871802	Increased
Zm00001eb001170	12.87032384	12.09033537	12.34236717	13.41525542	12.7218025	13.76159577	7.18118725	6.697728077	7.579909105	11.46727746	11.64460345	11.47256985	5.006620154	4.329986163	5.038700373	6.227842522	6.827218369	7.09548014	8.833884851	8.340075749	7.823566672	12.74477287	13.91271913	13.73712979	Zm00001eb001170	0.569839811	2.75673E-10	6.26873E-10	nonsignificant	-0.531790978	7.27162E-09	2.39713E-08	nonsignificant	-0.636810666	5.5482E-13	2.73602E-12	nonsignificant	0.622093037	1.93352E-10	5.9012E-10	nonsignificant	0.527131051	3.63889E-06	8.82611E-06	nonsignificant	0.957177346	3.43274E-20	1.07398E-19	nonsignificant
Zm00001eb001180	6.684196969	6.066657122	6.068230796	4.694604133	4.644066719	4.336530361	4.045643046	4.293447755	3.733694421	2.761923491	3.144811292	3.27815154	1.066197307	0.991175937	1.416763163	2.082110592	2.1907903	2.45829581	3.765571948	3.235565404	3.260745138	1.337375325	1.646678099	1.300925155	Zm00001eb001180	0.6051946	5.88342E-06	1.06998E-05	nonsignificant	1.419384535	9.6057E-18	5.22824E-17	Increased	-0.479482549	7.13524E-06	2.04656E-05	nonsignificant	-1.031990971	1.90559E-08	5.15557E-08	Decreased	1.288828858	1.58249E-12	5.5092E-12	Increased	2.015648305	1.58022E-37	7.07997E-37	Increased
Zm00001eb001190	0.279725679	0.186102143	0.085501013	1.739413082	1.335428464	1.963975385	1.478966609	0.852704506	1.448974742	0.356514716	0.645338373	0.168175193	0.533304324	0.152114063	0.146058639	0.230864838	0.232602826	0.085787589	0.177503782	0.090751786	0.133445583	0.865963882	0.960221536	0.825401723	Zm00001eb001190	2.795820924	4.06478E-09	8.76264E-09	Increased	-2.560415453	5.95446E-06	1.54655E-05	Decreased	2.932655007	2.27513E-09	8.87793E-09	Increased	1.900171204	0.000637103	0.001194949	Increased	-1.309685441	0.119571361	0.170204524	nonsignificant	-0.999083068	0.221753583	0.263354209	nonsignificant
Zm00001eb001200	6.942664117	6.524673249	6.225855933	7.678450023	8.091959795	7.471043671	5.338149987	5.191033049	4.936083496	4.744158368	4.694526556	4.225184143	1.483684697	1.497000298	1.990255911	3.617739631	2.641285905	3.312102807	5.21540931	5.46174572	4.773261033	5.712691111	5.539053786	6.460484314	Zm00001eb001200	0.863046099	4.83378E-11	1.13463E-10	nonsignificant	-0.036006029	0.767691757	0.811365301	nonsignificant	-0.187109804	0.087438209	0.13708478	nonsignificant	0.506108742	0.000634062	0.001189557	nonsignificant	1.361822858	4.326E-16	1.7495E-15	Increased	1.564407679	1.42844E-22	4.76069E-22	Increased
Zm00001eb001210	0	0	0	0	0	0	0	0.048900617	0.099714391	0.713029432	0.541251539	1.063301219	0.495456921	0.680424195	0.653337567	0.142987255	0.144063686	0.044277465	0.183229711	0.281037788	0.09183352	0	0	0	Zm00001eb001210	-5.174027055	0.004613011	0.006774242	Decreased	5.782324435	0.000388355	0.000830363	Increased	3.753906409	0.139163892	0.206815136	nonsignificant	-5.25284963	0.004391118	0.007465761	Decreased	-1.992930142	0.001066863	0.002067822	Decreased	-7.642987027	6.87797E-09	1.4641E-08	Decreased
Zm00001eb001220	0.140278886	0.435530053	0.325155707	0.992234014	0.969911022	0.689436153	0.32139598	0.485032527	0.508649742	1.877269972	1.510268777	1.598902798	0.733246047	0.860305842	0.54121068	1.823468749	1.878022692	1.869637903	0.025962971	0.053096017	0.130124692	1.242494502	1.134826777	1.552231927	Zm00001eb001220	-1.491375545	2.15167E-10	4.91582E-10	Decreased	-4.068815231	1.36352E-16	7.02332E-16	Decreased	0.710434631	0.137344941	0.204511421	nonsignificant	-0.885347726	5.42326E-05	0.000113031	nonsignificant	-3.620030721	9.40527E-11	3.01128E-10	Decreased	-1.670526731	0.000139045	0.000234307	Decreased
Zm00001eb001230	0.048305199	0.056240731	0	0	0.055664999	0	0.153239652	0	0.116769423	0	0	0.050823143	0	0.06129255	0.117705178	0	0.028117361	0	0	0.054851027	0.053770308	0	0.13928754	0.095024513	Zm00001eb001230	0.490510119	0.893319497		nonsignificant	-0.956772941	0.593173823	0.658591204	nonsignificant	1.541663129	0.352491358	0.451062064	nonsignificant	2.620105458	0.255073427	0.316543701	nonsignificant	-1.007907729	0.593804628	0.662217783	nonsignificant	-1.210973753	0.524762973	0.572105654	nonsignificant
Zm00001eb001240	14.74945411	15.32079504	14.87013551	15.32725039	15.94223983	16.59666089	12.71693304	13.09444193	12.13929506	14.09186421	12.62212223	13.62720483	19.20440734	20.67772195	17.43911114	22.83221567	23.62548991	23.53754859	21.19359879	19.32098218	19.61934267	25.64063376	25.51584464	25.60748716	Zm00001eb001240	-0.963296988	3.59436E-57	2.15448E-56	nonsignificant	-0.191380955	0.004348913	0.008130303	nonsignificant	-0.082282057	0.253836505	0.345766735	nonsignificant	-0.247810831	8.6765E-05	0.000177538	nonsignificant	-0.201290105	0.005539506	0.009876811	nonsignificant	-0.769427099	6.11384E-24	2.10469E-23	nonsignificant
Zm00001eb001250	0	0	0	0	0	0	0	0	0	0	0	0	0	0	0	0	0	0	0	0	0	0	0	0	Zm00001eb001250				nonsignificant				nonsignificant				nonsignificant				nonsignificant				nonsignificant				nonsignificant
Zm00001eb001260	14.45391991	14.20070648	13.44232897	15.10168599	14.46113202	15.40324861	15.33494137	14.59203928	15.38049406	11.76349808	12.18154714	11.95704569	12.68893427	13.0390736	11.81795183	7.453434383	8.869834813	8.814048396	16.38861069	14.63135884	16.62371903	18.45003754	17.40033605	15.88549821	Zm00001eb001260	0.423395483	2.59954E-05	4.53304E-05	nonsignificant	0.041798982	0.661734121	0.719305753	nonsignificant	0.267405798	0.00133221	0.002923336	nonsignificant	0.660154974	1.79873E-09	5.20082E-09	nonsignificant	0.073261007	0.425857975	0.51126532	nonsignificant	-0.253093947	0.00650915	0.009588698	nonsignificant
Zm00001eb001270	39.17038416	38.27494953	36.52335544	28.52572612	29.08287414	27.80154501	25.74595155	26.14218772	23.4385506	25.96809332	25.7329428	24.61219652	20.011288	18.10058111	20.12423965	31.99902846	32.43970486	33.38760232	15.5078421	15.35794247	16.8462301	22.98845297	24.44307011	23.32531861	Zm00001eb001270	-0.61207279	6.72581E-37	3.04676E-36	nonsignificant	-0.408069112	1.38923E-08	4.49133E-08	nonsignificant	-0.435891185	1.78166E-14	9.60664E-14	nonsignificant	-0.84815971	4.70836E-42	4.10901E-41	nonsignificant	-0.558601047	3.09272E-15	1.20545E-14	nonsignificant	0.549959812	1.50007E-18	4.47474E-18	nonsignificant
Zm00001eb001280	8.548425536	10.32137331	9.314553291	1.791571549	1.31344897	1.805020348	2.075726294	1.651455219	2.066433304	4.801914853	4.154310296	4.397075741	76.35216045	79.663411	78.9994411	67.45851525	74.34280659	75.785724	2.566602146	3.091802243	2.7489423	39.79383956	42.42113459	35.18945918	Zm00001eb001280	-5.876479706	0	0	Decreased	-3.644516933	1.6082E-139	7.132E-138	Decreased	-2.118621161	1.82465E-24	1.55088E-23	Decreased	-1.270647433	1.78205E-50	1.84899E-49	Decreased	-5.077147434	0	0	Decreased	-3.482278597	0	0	Decreased
Zm00001eb001290	14.97215097	15.99311643	15.61210976	13.77026269	12.99195349	14.79667674	14.01050966	13.32250551	13.50680656	16.24433039	17.47875718	15.22117293	8.642539295	8.812125014	8.82395638	9.744088353	10.32144049	10.27192088	9.505077149	9.586119668	9.939395152	11.70854524	12.21474037	11.9053017	Zm00001eb001290	0.03936727	0.599073733	0.641439362	nonsignificant	-0.143054889	0.068464126	0.103177841	nonsignificant	-0.027621497	0.675050107	0.742762887	nonsignificant	-0.140852713	0.079300307	0.110560662	nonsignificant	-0.127598234	0.109816191	0.157534958	nonsignificant	0.406530619	8.28937E-08	1.67707E-07	nonsignificant
Zm00001eb001300	0	0	0	0	0	0	0	0	0	0	0	0	0	0	0	0	0	0	0	0	0	0	0	0	Zm00001eb001300				nonsignificant				nonsignificant				nonsignificant				nonsignificant				nonsignificant				nonsignificant
Zm00001eb001310	0	0	0	0	0	0	0	0	0	0	0	0	0	0	0	0	0	0	0	0	0	0	0	0	Zm00001eb001310				nonsignificant				nonsignificant				nonsignificant				nonsignificant				nonsignificant				nonsignificant
Zm00001eb001320	0	0	0	0	0	0	0	0	0	0	0	0	0	0	0	0	0	0	0	0	0	0	0	0	Zm00001eb001320				nonsignificant				nonsignificant				nonsignificant				nonsignificant				nonsignificant				nonsignificant
Zm00001eb001330	0	0	0	0	0	0	0	0	0	0	0	0	0	0	0	0	0	0	0	0	0	0	0	0	Zm00001eb001330				nonsignificant				nonsignificant				nonsignificant				nonsignificant				nonsignificant				nonsignificant
Zm00001eb001340	6.903247337	7.864337018	5.711055626	19.1628834	19.84762622	19.55835535	24.16152149	26.030236	24.26496497	11.133568	11.95597633	11.70221462	17.46080582	17.84525734	15.66271502	17.16585373	17.74475311	17.47763403	12.27434072	12.93330097	14.08964862	9.811560282	10.32874443	9.537073458	Zm00001eb001340	-0.254753403	1.04178E-05	1.86442E-05	nonsignificant	0.565265651	7.4871E-11	2.8247E-10	nonsignificant	2.024469728	1.7101E-114	7.7352E-113	Increased	-1.200471705	1.49292E-54	1.66555E-53	Decreased	-0.645656799	2.1656E-17	9.21012E-17	nonsignificant	-1.734662679	1.35391E-65	8.93008E-65	Decreased
Zm00001eb001350	4.965785081	5.958546095	4.93298966	4.107963357	5.45961212	4.23362619	4.728600091	5.391232451	4.5627154	6.668022072	7.147379975	7.357132483	5.748063779	6.429477171	6.45133853	5.122988599	5.633468896	4.609583885	7.258800795	7.537442761	6.07753929	6.313863238	6.29491011	5.76892142	Zm00001eb001350	-0.571447165	7.73763E-05	0.000130908	nonsignificant	0.344051347	0.005588276	0.010294211	nonsignificant	0.050849396	0.701394294	0.766378387	nonsignificant	-0.121598845	0.350382421	0.415849337	nonsignificant	-0.107984425	0.37866382	0.462302786	nonsignificant	-0.653166894	5.22921E-07	1.0173E-06	nonsignificant
Zm00001eb001360	22.07794045	22.81080549	23.91236499	22.7259644	28.28364184	23.89476664	21.75245117	21.64825317	22.11904299	12.39798114	12.64336404	11.51142034	10.73574256	9.412445679	8.107744843	7.395213273	6.493891131	7.836433667	18.04018033	20.49138282	18.82399735	3.817310172	3.913000742	4.466313695	Zm00001eb001360	1.368106155	6.79005E-35	2.9601E-34	Increased	2.393904361	8.28404E-91	2.20232E-89	Increased	0.090849248	0.227184337	0.314486291	nonsignificant	-1.21459098	5.99082E-15	2.31542E-14	Decreased	0.752322145	1.48125E-11	4.9393E-11	nonsignificant	0.867386029	1.1147E-15	3.03222E-15	nonsignificant
Zm00001eb001370	0.820742393	0.844658436	0.650689659	1.020721488	0.996458429	0.691499413	0.774898592	0.86872156	0.496000523	0.612919282	0.473371414	0.462602249	0.449870467	0.213860459	0.330340837	0.37255896	0.187681821	0.157318215	0.512675681	0.499264839	0.358913813	0.400784484	0.471911742	0.230648482	Zm00001eb001370	1.50288056	2.15436E-05	3.77569E-05	Increased	0.471428563	0.196538128	0.262626209	nonsignificant	0.048652719	0.854653024	0.894159745	nonsignificant	0.244184953	0.591172283	0.652485288	nonsignificant	0.195508589	0.602644963	0.669469323	nonsignificant	0.804684895	0.015858486	0.022385325	nonsignificant
Zm00001eb001400	117.1834412	135.7996488	119.0846898	168.4436223	169.67868	172.9637705	166.2095234	167.1984238	171.6852957	154.3416495	146.1215345	147.0678276	107.206409	120.0687002	120.6524169	122.6596241	128.1710206	124.2091785	135.205504	127.3024395	126.054302	137.8403586	133.224599	131.9199431	Zm00001eb001400	0.031248316	0.476019123	0.522464815	nonsignificant	0.108203592	0.069228429	0.104223791	nonsignificant	0.602552161	1.52492E-24	1.29947E-23	nonsignificant	-0.27720753	2.42817E-06	5.66527E-06	nonsignificant	-0.112409145	0.057660059	0.087692764	nonsignificant	-0.322850964	4.80199E-06	8.86683E-06	nonsignificant
Zm00001eb001410	1.770571329	1.924009845	2.14673313	3.59657105	4.216695076	2.436538077	0	0	0	0	0	0	0	0	0	3.136920389	3.160535624	2.914138418	1.310797162	1.20630066	0.788355445	0	0	0	Zm00001eb001410	-0.265849046	0.441653728	0.488622853	nonsignificant	6.838033194	1.10229E-06	3.06244E-06	Increased	-7.125497974	5.02753E-08	1.76813E-07	Decreased	-8.536356094	1.11657E-11	3.65412E-11	Decreased	6.045916909	2.5675E-05	5.84079E-05	Increased	6.719626952	4.97502E-07	9.69623E-07	Increased
Zm00001eb001420	0	0.081953237	0	0	0	0	0	0	0	0	0	0	0.031313281	0	0	0	0.013657414	0.012592674	0	0	0	0	0	0	Zm00001eb001420	-2.336439014	0.559355479		nonsignificant				nonsignificant	-3.298952315	0.26084258	0.353767603	nonsignificant	-2.414203281	0.550021914		nonsignificant	-2.365728479	0.557501939	0.633493689	nonsignificant	0.986506737	0.701511995	0.738607345	nonsignificant
Zm00001eb001430	19.271489	17.57895021	17.57287729	19.49530929	18.8378862	19.72236634	15.1121569	14.92146485	14.22023586	13.54478045	13.21500078	13.51483638	42.71834976	41.34808795	38.94581312	45.5794777	46.47397929	44.88438767	13.57916387	13.89329911	14.37842354	22.94498629	22.56493967	23.21837308	Zm00001eb001430	-1.652929552	0	0	Decreased	-0.554906613	7.16841E-29	5.84284E-28	nonsignificant	-0.137178125	0.005197717	0.010441886	nonsignificant	-1.375486139	1.5195E-208	8.1275E-207	Decreased	-1.826112377	0	0	Decreased	-1.594513514	2.5624E-254	5.8222E-253	Decreased
Zm00001eb001440	1.501741127	1.079287497	1.15038979	1.371915659	1.345981032	1.512585343	1.215507866	1.538508331	0.963571121	1.137171385	1.347335532	1.404462665	0.618572877	0.705740637	0.564705168	0.814042623	0.928088084	0.616924363	1.626486531	1.663137036	1.774831629	1.434886358	1.942377735	1.732389094	Zm00001eb001440	0.430915222	0.074913816	0.095761481	nonsignificant	0.146606767	0.44624291	0.529307995	nonsignificant	0.153988897	0.51151721	0.605321329	nonsignificant	0.737468485	0.002459263	0.004314528	nonsignificant	1.15241272	1.21509E-06	3.04459E-06	Increased	0.565577242	0.037112776	0.050122803	nonsignificant
Zm00001eb001460	3.257323744	3.384551922	3.353145951	1.654695554	1.228298326	1.304161064	1.769505276	1.356374525	1.720751351	0.876970784	0.887758228	0.995980546	0.288481717	0.23644673	0.345091913	0.912932874	0.746257355	1.088124449	0.985008036	1.20610534	1.149153156	1.130688592	1.124802513	1.008077604	Zm00001eb001460	0.190315736	0.270027132	0.312358313	nonsignificant	0.193468772	0.205343372	0.272978426	nonsignificant	-0.881387788	1.92546E-15	1.09198E-14	nonsignificant	-0.133953631	0.441503041	0.50649405	nonsignificant	1.667455616	4.55028E-15	1.76146E-14	Increased	3.100546202	2.56517E-83	2.04842E-82	Increased
Zm00001eb001470	4.767706455	5.396747982	5.355570942	6.052917332	7.935945668	7.9148434	4.369358003	3.924991972	5.282338299	3.840020415	4.250767372	4.849019137	4.772122469	4.57077377	4.485630552	4.774359245	4.039419749	4.975482739	6.794575163	7.037910642	7.282535479	7.817164009	7.077484657	9.795725985	Zm00001eb001470	0.251292623	0.16852226	0.202799948	nonsignificant	-0.063824712	0.694563076	0.748909431	nonsignificant	-0.031772902	0.865341276	0.901875881	nonsignificant	0.457672052	0.013079852	0.020842691	nonsignificant	0.340032385	0.045636777	0.070783083	nonsignificant	-0.252567063	0.176747365	0.213809996	nonsignificant
Zm00001eb001480	0	0	0	0	0	0	0	0	0	0	0.063737123	0	0	0	0	0.145929379	0	0	0	0	0	0	0	0	Zm00001eb001480	-3.377551848	0.303445346		nonsignificant				nonsignificant				nonsignificant	-3.455699817	0.299312801	0.362821837	nonsignificant				nonsignificant				nonsignificant
Zm00001eb001490	0.203052289	0.067545579	0.100855637	0.307767608	0.309200307	0.349283184	0.061347359	0.111759633	0.078885581	0.153658516	0.161029613	0.175487158	0.406480725	0.515289982	0.538953616	0.26813489	0.025326886	0.101193678	0.579823319	0.469370295	0.532773292	0.284367291	0.285779355	0.44223522	Zm00001eb001490	0.877517519	0.134150054	0.164440003	nonsignificant	0.806182089	0.014798091	0.025489384	nonsignificant	-0.408900486	0.544692479	0.635753097	nonsignificant	0.977983704	0.099650103	0.136309147	nonsignificant	-0.157927085	0.603573967	0.670375093	nonsignificant	-2.381910068	6.42722E-08	1.30753E-07	Decreased
Zm00001eb001500	0.464802907	0.518611945	0.528329357	0.895684313	0.93733583	0.561579634	0.614376898	0.562490814	0.807573302	1.177083505	0.879636655	1.079943686	0.155077808	0.196589988	0.153370788	0.067132426	0.056364841	0.10394121	0.12903935	0.109955887	0.118568394	0.429677132	0.539824671	0.447648605	Zm00001eb001500	2.96903381	1.85415E-09	4.05792E-09	Increased	-1.826649394	0.000125543	0.0002842	Decreased	0.553357841	0.077586682	0.123605478	nonsignificant	2.251952744	4.13832E-05	8.71135E-05	Increased	-0.768977403	0.22652488	0.299797298	nonsignificant	1.162510949	0.01088876	0.015661099	Increased
Zm00001eb001510	0.281681802	0.580951024	0.447714396	0.683114956	0.760488995	0.791083791	0.263820457	0.257600242	0.340458401	2.324575672	2.656266897	2.7519577	5.746260859	5.116138435	5.137995638	4.472901306	4.81575685	4.14660012	0.71498027	0.749368592	0.806272614	4.825174971	5.329753284	4.330019507	Zm00001eb001510	-3.001343305	4.58701E-85	3.68666E-84	Decreased	-2.513636599	2.46982E-52	3.53483E-51	Decreased	-0.441393439	0.257478017	0.349955922	nonsignificant	-0.271111844	0.025640096	0.039054505	nonsignificant	-3.087312609	8.15083E-95	1.26195E-93	Decreased	-4.042687525	1.1178E-105	1.0934E-104	Decreased
Zm00001eb001520	2.181008338	2.629991702	2.041607949	2.458135036	2.154263736	1.875845728	1.111959812	1.246593389	1.459272024	1.476731006	0.550339323	1.843951352	3.534427035	3.113319294	3.890942822	0.225005325	0.725437442	0.292635838	8.001185723	6.36828775	6.069403169	0.562656735	0.374340173	0.497994368	Zm00001eb001520	1.974093713	0.000156639	0.000259135	Increased	3.997932236	7.24145E-32	6.50853E-31	Increased	-0.684313578	0.058679245	0.096232275	nonsignificant	-0.171817776	0.821357906	0.857332837	nonsignificant	0.68397512	0.003534954	0.006466535	nonsignificant	-1.04237259	0.00039878	0.000651379	Decreased
Zm00001eb001530	1.428289043	1.577648713	1.547588744	1.972718608	2.300045008	2.879872259	0.948797672	0.803183878	1.150880177	0.551364048	0.702325294	0.809167515	4.374368262	2.881091174	2.744089747	0.29621226	0.341076792	0.353797027	3.436541009	3.846662806	4.015469955	6.273440354	5.755279135	4.304583959	Zm00001eb001530	2.436176259	6.07616E-12	1.47427E-11	Increased	-0.371967669	0.042575119	0.067318333	nonsignificant	-0.488402333	0.100267296	0.15476935	nonsignificant	3.660691296	4.78562E-34	3.48284E-33	Increased	-0.091477722	0.660047763	0.721765116	nonsignificant	-1.551463244	2.0218E-10	4.58841E-10	Decreased
Zm00001eb001550	0	0	0	0.182562306	0.309322125	0.1484147	0.035480415	0.039776303	0.020277198	0	0	0.052953122	0.022389453	0	0.020439693	0.096922848	0	0	0.093150673	0.07619975	0.186746005	0.12118445	0.20962504	0.082505795	Zm00001eb001550	2.311287375	0.195110583	0.231994828	nonsignificant	-0.058201809	0.931278201	0.944715456	nonsignificant	4.423980114	0.026918251	0.047630648	Increased	1.724000414	0.114557769	0.154857817	nonsignificant	2.788145752	0.014312552	0.024097181	Increased	-3.522185083	0.228716943	0.270368754	nonsignificant
Zm00001eb001560	4.59261536	5.6634815	4.695186687	8.546329969	8.392599484	8.534458512	12.12667808	11.14656941	11.28250085	6.636982338	7.117769869	7.248013266	16.17517682	16.03393568	15.71018444	2.951581065	4.09688547	3.398282404	3.681684119	3.147490507	3.629971941	10.16547245	10.7352541	7.61780777	Zm00001eb001560	0.871102495	1.15119E-10	2.66089E-10	nonsignificant	-1.287415598	3.30944E-17	1.75838E-16	Decreased	1.372588731	3.60171E-35	4.26627E-34	Increased	1.06923125	2.91706E-11	9.33301E-11	Increased	-2.466217267	2.4181E-125	4.7834E-124	Decreased	-2.10144167	7.73802E-92	6.66596E-91	Decreased
Zm00001eb001570	18.0217166	17.33303616	17.84432984	12.99552174	13.07187673	13.0034546	13.15937306	13.69629527	12.87053439	12.44699988	12.13699164	12.52490404	9.98690071	10.37704401	9.989100945	6.937126051	6.805103366	6.440762937	14.15954836	14.66613972	14.46909167	14.64893571	14.26288096	15.53299232	Zm00001eb001570	0.537858809	2.86826E-27	1.07924E-26	nonsignificant	0.123121445	0.021297639	0.035667175	nonsignificant	-0.260294218	3.9598E-09	1.51861E-08	nonsignificant	0.758037557	2.13484E-33	1.52497E-32	nonsignificant	0.241158767	1.97133E-07	5.20133E-07	nonsignificant	0.390964872	7.31431E-16	2.00258E-15	nonsignificant
Zm00001eb001580	0	0	0	0	0	0	0	0	0	0	0	0	0	0	0	0	0	0	0	0	0	0	0	0	Zm00001eb001580				nonsignificant				nonsignificant				nonsignificant				nonsignificant				nonsignificant				nonsignificant
Zm00001eb001590	6.555984167	6.860184043	6.838867196	6.011856112	6.119198567	5.480589198	6.144282323	5.326565857	4.924714153	10.39744958	9.296995405	9.658956413	2.8346994	2.902449694	3.073063391	5.970447413	6.526583489	7.223512932	5.341178587	5.403556197	4.717366485	10.89606271	9.697436622	10.48612781	Zm00001eb001590	-0.580687298	9.04855E-08	1.83568E-07	nonsignificant	-0.846201569	3.30835E-16	1.67443E-15	nonsignificant	-0.141577765	0.196502076	0.278363869	nonsignificant	0.274175436	0.008669706	0.014154971	nonsignificant	0.539547627	4.96057E-05	0.000110246	nonsignificant	0.781304216	2.80186E-10	6.32665E-10	nonsignificant
Zm00001eb001600	0.995582186	0.932348111	1.099815571	0.824319881	0.723278604	0.957334123	1.144314282	1.026292212	1.438756302	1.677479679	1.190553726	1.309347058	0.808757136	0.919978986	0.580114424	0.75022932	0.655093543	0.650485303	1.009443231	0.847869999	1.710512636	1.362370741	1.456177991	1.234693208	Zm00001eb001600	-0.127392016	0.667882906	0.705513856	nonsignificant	-0.023716587	0.931751487	0.944992852	nonsignificant	0.413271064	0.09171211	0.142946983	nonsignificant	0.5994765	0.02363897	0.036201047	nonsignificant	0.359304406	0.261562639	0.338861325	nonsignificant	-0.024903612	0.932205669	0.942036357	nonsignificant
Zm00001eb001610	0	0	0	0	0	0	0	0	0	0	0	0	0	0	0	0	0	0	0	0	0	0	0	0	Zm00001eb001610				nonsignificant				nonsignificant				nonsignificant				nonsignificant				nonsignificant				nonsignificant
Zm00001eb001620	0	0	0	0	0	0	0	0	0	0	0	0	0	0	0	0	0	0	0	0	0	0	0	0	Zm00001eb001620				nonsignificant				nonsignificant				nonsignificant				nonsignificant				nonsignificant				nonsignificant
Zm00001eb001630	0	0	0	0	0	0	0	0	0	0.068603277	0.093135694	0.129446206	0	0	0	0	0	0	0	0	0	0	0	0	Zm00001eb001630				nonsignificant				nonsignificant				nonsignificant				nonsignificant				nonsignificant				nonsignificant
Zm00001eb001640	8.223791382	8.772431541	7.765744716	13.72365675	14.24162901	13.99949879	7.675950567	7.788374888	6.80237244	9.683537433	8.625121247	8.918320402	1.348908662	0.553804492	0.951567658	3.450530759	3.690445788	4.487666947	6.249833775	6.312411639	4.756096469	4.456491627	5.210725539	4.699635472	Zm00001eb001640	1.433342681	1.07054E-23	3.73268E-23	Increased	0.429407879	0.01632891	0.027906822	nonsignificant	0.009157645	0.945824967	0.959339523	nonsignificant	-0.076689368	0.691136981	0.744441444	nonsignificant	2.335054953	4.23817E-17	1.78038E-16	Increased	2.703783463	2.27033E-27	8.4239E-27	Increased
Zm00001eb001650	3.324739496	3.46488353	3.440768045	10.44912877	8.752149766	9.895579247	5.556304686	4.915252909	4.674187611	15.94593093	16.05914763	14.70972353	102.2910015	108.0519965	106.6965733	113.5731877	113.4537903	117.2284808	69.76221381	63.61645183	65.50317978	18.72981159	19.35992842	15.5199345	Zm00001eb001650	-3.978330735	0	0	Decreased	2.051297362	3.039E-158	1.6246E-156	Increased	0.729003127	4.1627E-11	1.83149E-10	nonsignificant	-3.063308499	0	0	Decreased	-0.943900619	1.2956E-133	2.753E-132	nonsignificant	-5.373714626	0	0	Decreased
Zm00001eb001660	0.330506648	0.439773679	0.606136413	0.333967312	0.163226906	0.092820498	0	0	0	0	0.071483635	0.099352729	0.063011957	0.059909539	0.057524633	0.054555137	0.054965837	0.152042004	0.209727546	0.321680176	0.157671089	0.389778908	0.226907735	0.371521479	Zm00001eb001660	0.74332519	0.489551472	0.536112616	nonsignificant	-0.358189858	0.618101507	0.679747807	nonsignificant	-6.361706386	5.44291E-06	1.58211E-05	Decreased	1.522908499	0.098403741	0.134771775	nonsignificant	1.661991361	0.127858053	0.180329257	nonsignificant	2.513131513	0.007171354	0.010510698	Increased
Zm00001eb001670	28.385567	29.11496583	29.77268307	22.03603726	21.92647286	20.97537091	26.06719202	23.53151517	26.85311915	33.22971929	34.48369179	34.89338852	25.022608	23.00088024	23.01957493	21.70285546	20.36536013	20.56714995	28.04131215	28.06741083	27.78657927	18.48791372	17.4338768	16.76925699	Zm00001eb001670	-0.363853187	6.75453E-10	1.508E-09	nonsignificant	0.831730725	1.22075E-34	1.18555E-33	nonsignificant	-0.029446128	0.631535854	0.705372727	nonsignificant	-0.630335608	1.63372E-17	7.08233E-17	nonsignificant	-0.03055931	0.59026982	0.659297813	nonsignificant	-0.121374208	0.045917358	0.061288742	nonsignificant
Zm00001eb001680	78.01270316	76.39024355	78.65601119	87.6163643	86.44273834	83.55514269	83.79736649	80.94353755	85.77374509	76.08383117	75.00781836	78.96248763	45.20579044	44.96447921	47.88201474	40.22296627	43.78154134	42.67901709	61.80707242	56.80670056	58.1246718	47.75112929	45.09587186	50.52736657	Zm00001eb001680	0.608082058	4.65231E-37	2.11305E-36	nonsignificant	0.463119791	7.38693E-13	3.13269E-12	nonsignificant	0.265356445	2.44197E-09	9.50147E-09	nonsignificant	-0.202729829	0.003013729	0.005227353	nonsignificant	0.085020128	0.12674733	0.178942404	nonsignificant	0.336422267	2.6294E-10	5.94474E-10	nonsignificant
Zm00001eb001690	0	0	0	0	0	0	0	0	0	0	0	0	0	0	0	0	0	0	0	0	0	0	0	0	Zm00001eb001690				nonsignificant				nonsignificant				nonsignificant				nonsignificant				nonsignificant				nonsignificant
Zm00001eb001700	20.4408496	21.86561295	22.1741135	22.22294923	20.54209261	23.56301453	20.48479125	19.77482555	19.40040211	23.85988039	24.02199854	23.4541642	9.628132995	10.07434031	10.09185261	12.23928218	15.88642582	14.0537997	26.55668529	25.16127124	26.17392371	18.67084599	16.25325433	17.42084546	Zm00001eb001700	0.238554263	0.016740392	0.02325112	nonsignificant	0.73478189	6.99042E-18	3.83503E-17	nonsignificant	0.050009203	0.522982075	0.616132936	nonsignificant	-0.069654079	0.531152776	0.595613772	nonsignificant	1.114898491	1.20401E-36	8.65909E-36	Increased	0.694384932	6.56004E-13	1.63499E-12	nonsignificant
Zm00001eb001710	15.4046595	15.64126958	15.15996174	16.34100757	16.5361629	15.65066766	24.29747301	23.80641858	25.16216994	10.04344958	10.62673928	10.47005091	11.44798948	12.26066967	11.72409472	16.1781455	16.14933361	16.36439991	13.99033703	14.78018189	14.37819906	13.66801321	13.70643386	14.05553454	Zm00001eb001710	-0.421113889	9.79181E-12	2.35874E-11	nonsignificant	0.219266778	0.002549264	0.004926662	nonsignificant	0.826382306	2.64012E-44	3.91297E-43	nonsignificant	-0.614025921	1.33976E-17	5.82917E-17	nonsignificant	0.012800841	0.859965384	0.891084142	nonsignificant	-0.036034878	0.625485457	0.667521585	nonsignificant
Zm00001eb001720	46.85806607	50.39418323	49.23699568	43.64756314	43.51245255	45.00511055	77.16501077	74.05247074	77.62195194	37.24127557	35.85955532	36.2745581	15.39530375	16.80885447	16.48283766	28.05995345	29.68349192	27.42748323	16.3346916	15.81720348	15.97579121	31.53168061	33.63813744	27.91328286	Zm00001eb001720	0.219039977	3.53443E-06	6.52419E-06	nonsignificant	-0.791685789	5.81908E-23	3.92199E-22	nonsignificant	0.805131629	1.6948E-73	4.34266E-72	nonsignificant	-0.252044444	0.000961265	0.001767043	nonsignificant	-0.288247764	3.29545E-05	7.43201E-05	nonsignificant	1.169753437	4.65164E-82	3.67058E-81	Increased
Zm00001eb001740	2.692096758	2.507481502	2.160025596	1.611245803	1.628689524	1.323099206	0.569346544	1.116993037	0.488075702	4.878622428	4.075821302	4.177825841	5.029901838	4.611457902	5.657850426	10.88709975	13.71132446	11.12529579	5.156951993	5.578846621	5.543844573	4.167044243	5.886663397	3.83946265	Zm00001eb001740	-3.388617431	4.36069E-32	1.80968E-31	Decreased	0.386770157	0.191153122	0.256481637	nonsignificant	-1.60236183	0.002993201	0.006247926	Decreased	-1.740492461	1.60892E-12	5.49282E-12	Decreased	-0.182604129	0.517786123	0.599285167	nonsignificant	-1.474719402	1.1407E-05	2.05841E-05	Decreased
Zm00001eb001760	15.83222393	17.81291984	17.30857109	12.8742781	12.83391316	12.60326766	10.17860163	8.796899875	7.336896862	15.37656796	16.69265996	16.54018408	11.11018145	11.16048925	11.1237253	21.68588725	21.02709513	20.3319357	10.20770944	9.002889751	9.115094638	14.70127826	14.53864296	11.22231566	Zm00001eb001760	-1.13411691	1.16936E-63	7.57876E-63	Decreased	-0.354501895	0.00237498	0.004612075	nonsignificant	-0.789954	2.85633E-14	1.51588E-13	nonsignificant	-1.020050571	1.57751E-24	8.80647E-24	Decreased	-0.508399024	2.90016E-08	8.09706E-08	nonsignificant	0.190323489	0.023528016	0.032571131	nonsignificant
Zm00001eb001770	26.62391313	30.19084032	28.51443565	24.59346528	24.05998415	25.50347607	28.759926	29.62740991	28.61286529	12.66417829	12.73295019	12.27717017	3.420882228	3.176815285	2.950488526	11.82123637	13.05527598	11.89350918	10.31854943	8.42731248	10.41782753	8.312099874	8.938210825	6.031849356	Zm00001eb001770	0.597311749	1.11206E-25	4.05067E-25	nonsignificant	0.48435898	0.000191439	0.000424405	nonsignificant	0.18944886	0.000410489	0.000963916	nonsignificant	-1.039059916	4.47221E-19	2.05751E-18	Decreased	1.341367094	3.23795E-35	2.25609E-34	Increased	2.742593545	1.2551E-243	2.741E-242	Increased
Zm00001eb001780	23.34578778	25.11207654	23.14339033	17.06035813	17.24269681	15.71408843	17.07514083	17.82975307	17.19801293	10.33942538	10.9499932	11.70555792	11.54837323	11.72320743	12.25274685	5.222414498	5.014383397	4.82387814	10.37436372	9.248305063	9.546267747	5.873259449	7.611723122	6.434076518	Zm00001eb001780	1.315965864	2.76681E-79	2.10603E-78	Increased	0.710164694	1.58448E-12	6.59974E-12	nonsignificant	-0.297374895	2.2627E-08	8.17272E-08	nonsignificant	0.023500044	0.828696356	0.86358248	nonsignificant	-0.555678832	7.88347E-16	3.15018E-15	nonsignificant	0.591809217	2.58925E-22	8.5706E-22	nonsignificant
Zm00001eb001790	0	0	0	0.409273666	1.646938146	1.700571627	0	0	0	1.342173048	1.138832423	0.55398887	0	0	0.183289272	0	0	0	0	0.085413445	0	0.931456948	0.722990333	0.665870297	Zm00001eb001790	5.908981081	9.22863E-05	0.000155314	Increased	-4.519209915	0.003610365	0.006837715	Decreased				nonsignificant	5.247077545	0.001238632	0.002246605	Increased	-1.307202121	0.711365657	0.767199144	nonsignificant	-2.471719461	0.540871635		nonsignificant
Zm00001eb001800	0	0	0	0.506280233	1.156914109	0.866489225	0	0	0	0.764610284	0.444871559	0.43797114	0.065358147	0.186420639	0.208832777	0	0	0	0.054384138	0.389267234	0.163541821	0.277950717	0.400105927	0.457608736	Zm00001eb001800	6.955346257	2.06186E-07	4.09718E-07	Increased	-0.74680461	0.34635733	0.428705699	nonsignificant				nonsignificant	5.835572833	9.26881E-05	0.000189211	Increased	0.116927138	0.907889914	0.926229855	nonsignificant	-5.40953523	0.002263138	0.003483022	Decreased
Zm00001eb001810	89.75078919	94.4204498	89.10226479	80.79703575	83.76703569	84.45328658	164.1217761	157.3812525	161.9261714	130.4764043	127.3869052	130.0433504	145.9693734	141.1255245	141.3542426	162.7369692	161.4749645	161.0553154	209.0742872	207.9096322	209.6450027	68.58655511	62.83116467	64.40245339	Zm00001eb001810	-1.377905472	0	0	Decreased	1.838905055	0	0	Increased	0.98438871	1.0632E-153	6.8878E-152	nonsignificant	-1.690303282	2.4299E-265	1.9103E-263	Decreased	0.277609445	9.58573E-26	5.34041E-25	nonsignificant	-1.067466002	6.5082E-171	1.0026E-169	Decreased
Zm00001eb001820	0.478762487	0.643169005	0.787977337	0.801521548	1.103413886	0.796399874	1.28512902	1.833655769	1.42440013	0.533916439	0.334543412	0.426223209	0.344045286	0.2336472	0.134607641	0.297871049	0.214366764	0.434840133	0.122690614	0.209092114	0.122983449	0.722065426	1.203518628	0.724466883	Zm00001eb001820	1.088414746	0.021058759	0.028914687	Increased	-2.386989485	1.40159E-05	3.50622E-05	Decreased	1.412225897	2.52324E-05	6.8349E-05	Increased	1.100635178	0.024689061	0.037692177	Increased	-0.913429637	0.243235976	0.318702882	nonsignificant	1.011969694	0.077934838	0.100612282	nonsignificant
Zm00001eb001830	0	0.023232517	0.042694914	0.293144259	0.425401722	0.333441647	0.60136766	0.319348371	0.470304415	0.42281069	0.211476294	0.43038853	0.013315271	0.06329844	0.024311451	0.069169387	0.023230035	0	0.243750318	0.226584433	0.199908078	0.082365504	0.057538372	0.058880598	Zm00001eb001830	3.113988396	8.06406E-05	0.000136249	Increased	1.91703581	0.00335253	0.00637972	Increased	4.590274574	1.2794E-09	5.09152E-09	Increased	0.734283834	0.554058754	0.617277036	nonsignificant	2.454788522	0.003567717	0.006523909	Increased	-1.043371287	0.507600869	0.555551399	nonsignificant
Zm00001eb001840	5.566156844	6.00248576	6.662469434	6.702515426	6.519369988	7.130573702	3.377144765	3.961822322	3.446520694	3.7905747	3.891217701	2.904147234	0.776330418	1.302542619	1.00055234	2.754453192	1.752751044	2.987346618	4.534526754	5.077063235	4.354902041	3.354491265	3.190257543	3.23102178	Zm00001eb001840	1.0235615	4.53313E-10	1.02057E-09	Increased	0.675320895	8.74609E-07	2.45147E-06	nonsignificant	-0.596770658	3.51984E-06	1.04441E-05	nonsignificant	0.000635354	0.997387576	0.998329528	nonsignificant	1.907238522	2.73834E-22	1.37847E-21	Increased	2.144123688	8.06621E-30	3.14997E-29	Increased
Zm00001eb001860	45.18505502	42.02139268	45.53415982	38.39038798	40.15028922	40.28585862	44.67388471	46.77282099	44.92922186	45.35408728	44.05047058	44.2577501	31.31779014	30.23796508	29.35963523	31.15447936	32.22285219	32.43422427	33.43362382	38.90149967	38.83773222	49.62145295	50.11627137	56.01388038	Zm00001eb001860	-0.105029769	0.030242704	0.040765367	nonsignificant	-0.325573864	4.56035E-06	1.19778E-05	nonsignificant	0.199695474	4.47078E-05	0.000117781	nonsignificant	0.319697311	5.36831E-07	1.31288E-06	nonsignificant	0.01932523	0.757226172	0.80676331	nonsignificant	0.128013242	0.022347355	0.031004088	nonsignificant
Zm00001eb001870	20.53330603	17.93902621	18.53549833	13.99514657	16.72267458	18.143269	18.03854356	17.27775031	19.2309828	17.98938189	19.07450961	18.41104815	6.399651892	7.1817787	6.397847257	6.430910384	6.259685221	5.670419017	14.80556139	13.26463807	14.05335124	15.80231983	16.80419171	16.34566035	Zm00001eb001870	0.998028982	5.4765E-18	1.63344E-17	nonsignificant	-0.056067999	0.529803821	0.607206303	nonsignificant	0.096761765	0.228807033	0.316452051	nonsignificant	1.034863656	3.27695E-22	1.69879E-21	Increased	0.805113835	4.88464E-14	1.81445E-13	nonsignificant	1.0943115	7.09224E-26	2.5567E-25	Increased
Zm00001eb001880	9.381887457	9.696596617	9.090574042	16.99037069	17.03011293	18.70762874	16.55216516	16.69474659	16.79309172	22.9758033	22.7908101	23.15066591	7.175568235	8.474250791	6.635451525	3.892883576	4.76679117	4.245818927	35.65894637	32.98662838	35.56705074	15.85527948	14.35735182	14.54564339	Zm00001eb001880	1.61598183	3.86401E-69	2.64899E-68	Increased	1.380384221	6.3473E-91	1.69351E-89	Increased	0.990484237	5.51741E-45	8.26832E-44	nonsignificant	1.413402516	7.16511E-43	6.3775E-42	Increased	1.954908304	7.0181E-140	1.5552E-138	Increased	-0.080385179	0.437720703	0.486013314	nonsignificant
Zm00001eb001890	44.85949656	47.43941598	49.85109285	53.47918044	51.69430847	52.68735871	41.29958065	34.36943438	37.49823314	40.8793427	45.17917834	44.15779615	19.67280224	21.81121472	21.39044302	16.26860308	14.13908444	13.72017343	45.92740418	46.21158168	48.57192082	40.68187767	38.12774128	34.85051797	Zm00001eb001890	1.424223169	6.58407E-73	4.69572E-72	Increased	0.468470894	2.36019E-09	8.07478E-09	nonsignificant	-0.166525066	0.028275987	0.049798497	nonsignificant	0.984732971	1.8458E-22	9.65093E-22	nonsignificant	0.890289843	3.00094E-32	1.9517E-31	nonsignificant	0.757300689	9.56216E-21	3.03775E-20	nonsignificant
Zm00001eb001900	14.74834814	14.07728425	15.51873873	12.5705523	15.39224183	14.22801134	32.79436096	33.65186027	32.48694853	19.34985134	19.19317399	20.12209043	11.91182744	11.8112825	11.77912086	8.046419621	8.034204273	9.169630054	51.88486791	53.53326122	50.03380144	11.61395557	13.05624798	12.77657004	Zm00001eb001900	0.323945172	0.000136044	0.000226102	nonsignificant	2.213775517	8.2082E-287	1.0319E-284	Increased	1.318504007	2.4042E-139	1.3692E-137	Increased	0.187183335	0.033322999	0.049784428	nonsignificant	1.859394051	0	0	Increased	-0.097541557	0.154474502	0.188927453	nonsignificant
Zm00001eb001910	4.86920706	4.788716112	5.004998823	5.836993929	6.006056044	6.161612476	4.117623638	4.075807107	4.63387194	3.136716518	2.607111547	3.067118959	1.608067273	1.605113942	1.63162343	1.40858031	1.443865793	1.338886933	3.766982327	4.056496157	3.795639796	4.295369246	4.561232136	4.278375104	Zm00001eb001910	1.688277738	1.88974E-85	1.52301E-84	Increased	-0.0167437	0.83851908	0.871414851	nonsignificant	-0.032406726	0.668330244	0.736983314	nonsignificant	1.267827366	5.22743E-36	3.99114E-35	Increased	0.990567297	5.1338E-25	2.80712E-24	nonsignificant	1.178842671	2.36008E-37	1.05279E-36	Increased
Zm00001eb001920	0.239973178	0.232829788	0.213938243	0.478754183	0.276535593	0.589704512	0.126878704	0.474136302	0.241705604	0.490633632	0.363318215	0.084160653	0.160130299	0.355241182	0.097457024	0.508343915	0.139682948	0.171724245	0	0.181661264	0.089041015	0.330177615	0.576633472	0.196694962	Zm00001eb001920	0.306257289	0.643129556	0.682849994	nonsignificant	-1.8765956	0.039514493	0.062897983	nonsignificant	0.44851012	0.523268673	0.61637269	nonsignificant	0.054019106	0.939437654	0.951642462	nonsignificant	-1.452659431	0.17103118	0.233731517	nonsignificant	-0.252155609	0.750046209	0.783146532	nonsignificant
Zm00001eb001940	58.1654944	53.48270887	56.74522458	35.75540883	32.95323294	36.14673052	34.57546521	36.16306578	34.92052385	62.25673992	62.21351954	55.98857204	110.3493106	104.0411356	104.4457589	136.3079368	139.7570369	143.138314	30.01893822	31.21278755	31.99609537	114.7194638	117.4830279	131.3193132	Zm00001eb001940	-2.413862306	0	0	Decreased	-1.802119782	1.0115E-200	7.4286E-199	Decreased	-0.511708165	1.94911E-25	1.71563E-24	nonsignificant	-0.586894342	2.10343E-26	1.24647E-25	nonsignificant	-2.044807786	0	0	Decreased	-1.339041391	7.3559E-197	1.3042E-195	Decreased
Zm00001eb001950	194.1449038	194.5076589	197.20018	255.6315623	256.0142387	253.9579014	362.9570835	354.4399486	358.2628658	247.8391956	254.8742662	252.7499173	23.88133421	24.47558186	29.71354677	70.03237832	64.34362903	72.67472769	107.343604	107.8233631	101.8972066	80.83673945	83.13074304	75.4179867	Zm00001eb001950	1.470222712	4.1353E-275	9.0899E-274	Increased	0.565719275	1.24891E-20	7.67319E-20	nonsignificant	1.037920535	6.694E-222	7.5523E-220	Increased	-0.171592324	0.012486825	0.019954667	nonsignificant	1.748966696	9.8885E-132	2.0641E-130	Increased	2.487039672	5.1073E-302	1.4111E-300	Increased
Zm00001eb001960	0	0	0	0	0	0	0.068305607	0	0	0.024012217	0.02173263	0	0	0	0	0	0	0	0	0	0	0	0	0	Zm00001eb001960				nonsignificant				nonsignificant	2.594190293	0.492380268	0.586931838	nonsignificant				nonsignificant				nonsignificant				nonsignificant
Zm00001eb001970	0	0	0	0	0	0	0	0	0	0	0	0	0	0	0	0	0	0	0	0	0	0	0	0	Zm00001eb001970				nonsignificant				nonsignificant				nonsignificant				nonsignificant				nonsignificant				nonsignificant
Zm00001eb001980	9.888613178	9.445217403	9.115353061	10.08170352	11.00802936	12.73983115	11.49720839	11.6657801	11.77794359	13.73120703	11.74933054	12.39901859	4.228174597	4.994543908	4.240117312	4.797751704	4.694162717	3.709888325	9.168745947	9.675143461	10.17915672	9.362162174	8.720213333	9.301354018	Zm00001eb001980	0.945142576	3.19163E-09	6.91046E-09	nonsignificant	0.244860546	0.054871615	0.084560038	nonsignificant	0.45723254	6.9221E-05	0.000178509	nonsignificant	0.673164561	3.92163E-05	8.27468E-05	nonsignificant	0.836913313	7.21027E-08	1.96108E-07	nonsignificant	0.660761873	2.98481E-05	5.23639E-05	nonsignificant
Zm00001eb001990	0	0	0	0	0	0.057278472	0	0	0	0	0	0	0	0	0.035497796	0	0	0	0	0	0	0	0	0	Zm00001eb001990	2.253626552	0.563947948		nonsignificant				nonsignificant				nonsignificant				nonsignificant	-2.266689522	0.574953119		nonsignificant	-2.471719461	0.540871635		nonsignificant
Zm00001eb002000	8.23748969	6.883188725	8.149125752	7.175723337	7.539258031	7.263975055	7.770736665	8.393032226	8.469768117	11.21508529	10.71371815	11.04836255	13.37978411	11.58006724	10.4013164	8.562670081	8.72338931	8.686773479	11.01846559	9.787989642	9.157950314	11.78541902	10.60974516	13.92736347	Zm00001eb002000	-0.656817488	6.58488E-14	1.71563E-13	nonsignificant	-0.115606749	0.287369596	0.366629479	nonsignificant	0.241646139	0.012979523	0.024416975	nonsignificant	0.102145932	0.326007616	0.390810353	nonsignificant	-0.508370703	3.49542E-07	9.07038E-07	nonsignificant	-1.020111888	3.70269E-22	1.21928E-21	Decreased
Zm00001eb002010	0.191242719	0.071569251	0.138831319	0.289867771	0.338441545	0.261832303	0.216672683	0.251003819	0.27242445	0.23612488	0.17234556	0.14372242	0.674527107	0.736647331	0.807179848	0.749728425	0.803080236	0.60850639	0.44749915	0.55840624	0.699460765	0.288972771	0.551446395	0.409796735	Zm00001eb002010	-1.697441893	6.13314E-09	1.31102E-08	Decreased	0.605409175	0.065154884	0.098661779	nonsignificant	1.032946143	0.031459723	0.054813441	nonsignificant	-1.166537505	0.000106393	0.000215986	Decreased	-0.651965787	0.015445962	0.025862231	nonsignificant	-2.870845969	2.16369E-15	5.82705E-15	Decreased
Zm00001eb002020	2.027993207	1.142714004	1.88493166	2.406314692	2.377859213	1.993417358	1.600546772	1.73125518	1.443540621	1.641817577	1.60530614	1.374777122	0.631252588	0.517648883	0.525856121	0.840293453	0.660776052	1.053514788	1.273759482	1.490445974	1.013541998	1.23245177	1.147944477	1.51783535	Zm00001eb002020	0.987797125	9.93894E-08	2.01254E-07	nonsignificant	0.116049669	0.552121592	0.628801025	nonsignificant	0.0772644	0.682386526	0.749806436	nonsignificant	0.225843362	0.29820879	0.362604859	nonsignificant	0.903814229	7.12122E-05	0.000155857	nonsignificant	1.178057948	8.00622E-07	1.54339E-06	Increased
Zm00001eb002030	0.118088554	0.194774709	0.16844321	0.182047167	0.306181296	0.232150455	0.312179112	0.384974758	0.261670342	0.779180516	0.615816694	0.507329697	0.407126208	0.312162249	0.347693245	0.477561537	0.229122236	0.485897385	0.131135757	0.201136066	0.142402811	0.538206099	0.406716836	0.580750494	Zm00001eb002030	-1.147457199	0.001319862	0.002035078	Decreased	-1.523522014	4.63079E-06	1.21563E-05	Decreased	1.160232697	0.001319047	0.002895522	Increased	-0.028906049	0.926268617	0.941201007	nonsignificant	-1.439628017	5.86765E-05	0.000129391	Decreased	-1.571231646	1.23583E-05	2.22586E-05	Decreased
Zm00001eb002040	16.33550898	14.00128827	14.01790563	26.5226022	25.03243889	23.94884484	15.84047175	15.30683453	15.34370716	12.24827907	12.48872267	12.78055281	14.43726678	13.62721497	14.71503567	9.818997939	9.862570544	10.10097858	8.385093738	8.751637671	7.728055872	14.60636312	14.75735444	16.35793713	Zm00001eb002040	0.925860547	9.20921E-50	5.03891E-49	nonsignificant	-0.717853595	9.41426E-18	5.12687E-17	nonsignificant	0.228691579	0.001306739	0.002870628	nonsignificant	0.237130405	0.002744537	0.004785605	nonsignificant	-1.054190601	4.22676E-43	3.42107E-42	Decreased	-0.366072151	2.3484E-06	4.41192E-06	nonsignificant
Zm00001eb002050	0.100732723	0	0	0	0	0.099015302	0	0.059707974	0.182627889	0.337011723	0	0	0	0	0	0	0	0	0	0	0	0.10394815	0	0	Zm00001eb002050	1.260922873	0.755407219		nonsignificant	-1.575516101	0.696058663		nonsignificant	1.386422045	0.576068319	0.66379611	nonsignificant	1.340379892	0.739635731		nonsignificant				nonsignificant	1.100716739	0.785623667		nonsignificant
Zm00001eb002060	75.45002024	78.77196149	74.90210387	101.1193346	96.89572141	98.1953215	94.42072541	95.4031106	99.20253404	74.29811383	78.70295943	77.18134238	86.89082217	81.4530274	86.9868477	105.1458347	107.5053802	105.6946128	98.90354951	100.9273653	93.11573425	128.5023698	126.7651361	132.5965544	Zm00001eb002060	-0.519440585	6.83762E-67	4.57896E-66	nonsignificant	-0.244083126	3.34924E-07	9.72391E-07	nonsignificant	0.496243918	1.20228E-34	1.40615E-33	nonsignificant	-0.096058736	0.031759619	0.047635266	nonsignificant	-0.072863691	0.075090092	0.111628386	nonsignificant	-0.575061423	1.21124E-37	5.43871E-37	nonsignificant
Zm00001eb002070	17.83251202	18.35432382	21.70656972	18.81827529	16.54319571	19.50227557	32.45275303	33.57523992	31.91366868	19.5191807	16.97038252	17.05927112	6.519645365	7.415560559	7.522019894	9.280766504	8.72260596	7.560031307	11.81509551	14.66775738	12.54388481	11.56680328	10.02471284	10.67126513	Zm00001eb002070	0.688591017	1.48289E-07	2.96751E-07	nonsignificant	0.435390359	0.001511768	0.003005203	nonsignificant	0.919816221	1.01606E-22	8.09138E-22	nonsignificant	-0.044608713	0.766493251	0.810587264	nonsignificant	0.590242468	8.48885E-05	0.000184435	nonsignificant	1.011876368	5.90252E-13	1.47342E-12	Increased
Zm00001eb002080	0.65691889	0.441252062	0.405449371	0.247451082	0.436734999	0.27318876	0.320608976	0.509189079	0.305382163	0.366298325	0.535538759	0.318997512	0.236035459	0.288532492	0.215480582	0.408714392	0.323550275	0.786496099	0.476980526	0.487728588	0.815614716	0.651815373	0.67997598	0.372770419	Zm00001eb002080	-1.091881117	0.085868311	0.108783172	nonsignificant	0.221849774	0.676613878	0.732681845	nonsignificant	-0.249345538	0.669167801	0.737603439	nonsignificant	-0.218470028	0.704472443	0.755959929	nonsignificant	0.996259447	0.123504728	0.17489127	nonsignificant	0.606829216	0.369994483	0.417842494	nonsignificant
Zm00001eb002090	13.88068801	13.3530698	13.70142661	28.29204947	28.90652658	28.4082425	31.90626885	33.75080034	29.20572509	22.89083088	21.48675847	22.55813156	0.672018713	0.907955442	0.613496735	5.634537486	5.399278024	5.27704798	3.06079061	2.738540935	2.640332642	4.0544117	4.29224002	3.766748153	Zm00001eb002090	1.976684932	5.9104E-262	1.2359E-260	Increased	-0.360991113	0.002904407	0.005567312	nonsignificant	1.373546013	5.2685E-129	2.7282E-127	Increased	-0.809534758	3.11346E-15	1.22081E-14	nonsignificant	1.673579853	6.23978E-20	2.90323E-19	Increased	3.804276354	5.4388E-205	1.0015E-203	Increased
Zm00001eb002100	34.59511732	29.71789661	32.65651882	16.64457253	17.95184139	18.19762973	13.70513701	15.74066454	14.12691754	28.6921163	27.55906208	28.16513663	21.52216164	20.5281506	19.61011208	54.36682225	56.17732549	53.37473977	11.39385981	11.16891501	11.57461479	34.85950414	35.39628076	39.9127086	Zm00001eb002100	-2.049633391	0	0	Decreased	-1.529055337	1.1729E-154	6.073E-153	Decreased	-0.993339278	8.34437E-70	2.00969E-68	nonsignificant	-0.954471931	2.29424E-68	3.23409E-67	nonsignificant	-1.123478815	3.3368E-141	7.4726E-140	Decreased	0.235033709	9.3079E-06	1.68855E-05	nonsignificant
Zm00001eb002140	0	0	0	0	0	0	0	0	0	0	0	0	0	0	0	0	0	0	0	0	0	0	0	0	Zm00001eb002140				nonsignificant				nonsignificant				nonsignificant				nonsignificant				nonsignificant				nonsignificant
Zm00001eb002150	0	0.127612898	0.039086177	0.079516027	0.105255445	0.071825385	0	0	0.04415923	0	0	0	0	0.046358572	0	0	0	0	0	0	0	0	0	0	Zm00001eb002150	4.075769843	0.04434079	0.05859713	nonsignificant				nonsignificant	-1.777174096	0.398796483	0.497899909	nonsignificant				nonsignificant	-2.309882761	0.56731299	0.638443579	nonsignificant	1.419902289	0.524156206	0.571552885	nonsignificant
Zm00001eb002170	7.169755038	7.664737234	7.439788627	8.84414215	9.117321923	8.612323134	8.227101977	7.875211661	8.260738371	7.621962039	7.429948817	8.198343874	4.728354346	5.315686436	5.73114958	5.753396685	5.36474286	4.740935356	8.706269762	8.168510192	8.780344635	10.00480669	11.14803722	11.37277381	Zm00001eb002170	0.329867418	0.002499149	0.003756767	nonsignificant	-0.181669647	0.06205952	0.094543974	nonsignificant	0.291261564	0.002564118	0.005411273	nonsignificant	0.656464455	9.46264E-09	2.60644E-08	nonsignificant	0.428983543	0.000167844	0.00035408	nonsignificant	0.077147346	0.51976125	0.567386723	nonsignificant
Zm00001eb002180	9.886357556	9.113239907	8.339518243	15.77132441	14.46700011	13.81282413	12.97037023	13.15414678	12.39471049	30.92259488	30.36437217	30.09241319	61.39388986	59.19455481	59.02456838	67.96557986	69.16741743	70.41402331	28.06944602	31.69495853	30.93670856	46.16499053	46.01042032	51.52023673	Zm00001eb002180	-2.652775996	0	0	Decreased	-0.502892549	1.43123E-15	6.99672E-15	nonsignificant	0.655519896	1.01336E-17	6.46353E-17	nonsignificant	-0.911685817	1.23986E-62	1.58817E-61	nonsignificant	-1.256764766	2.1196E-169	5.6935E-168	Decreased	-3.13357654	0	0	Decreased
Zm00001eb002190	1.041350064	1.309973273	1.165268098	0.586136078	0.91035287	0.76475547	0.746767718	1.177734356	0.98376569	0.961088033	1.147715671	1.536402385	0.335457572	0.85050983	0.641655424	1.217064683	1.22622694	1.606007912	1.40895358	1.630983732	1.705438715	0.975777443	0.793823084	0.459149253	Zm00001eb002190	-1.259357542	6.11585E-06	1.11025E-05	Decreased	1.250445328	1.92511E-05	4.75334E-05	Increased	-0.115115266	0.668946778	0.737441997	nonsignificant	-1.243781342	5.09886E-05	0.000106542	Decreased	1.100552552	0.000505643	0.001016732	Increased	0.520537264	0.131673466	0.16317236	nonsignificant
Zm00001eb002200	9.843247105	10.38390597	9.99225544	14.80956641	14.27271301	13.67121757	20.52976875	17.50335912	20.22847479	1.986206025	2.524938796	2.245779538	8.908859763	9.074012655	8.994382421	0.832586153	0.728061957	0.802643482	19.2949652	19.49817931	19.2048136	0.799688526	0.980072543	0.575016169	Zm00001eb002200	3.760484314	7.946E-128	8.743E-127	Increased	4.780726065	8.2493E-231	7.5076E-229	Increased	1.109342283	2.66661E-38	3.42378E-37	Increased	-0.384754754	0.25814648	0.319885666	nonsignificant	0.832994395	9.71428E-25	5.25519E-24	nonsignificant	-0.25545733	0.009068786	0.013149074	nonsignificant
Zm00001eb002210	0.629579521	0.469124001	0.538824766	0.328851839	0.290201009	0.816876239	0.772261902	1.194159483	1.187081276	0.05616862	0	0	1.714042432	1.565743	1.319321796	0.029098063	0	0	1.733866268	2.20187265	1.261454965	0	0.048410294	0	Zm00001eb002210	5.142935032	0.000383132	0.000617185	Increased	6.864323962	4.58942E-10	1.6429E-09	Increased	1.099870332	0.011448406	0.021753145	Increased	0.293864546	0.938966998		nonsignificant	-0.09347446	0.777777306	0.824281849	nonsignificant	-1.903050443	1.66749E-06	3.16111E-06	Decreased
Zm00001eb002220	31.70231251	30.86647285	30.20962059	35.51372967	34.80537506	33.48382395	27.24687803	29.61631381	28.91201347	33.31775301	32.42887937	32.17476443	50.24347659	48.16013876	48.25036738	34.9103475	34.69940667	34.99867291	44.93761992	42.45633868	46.09448673	42.6186741	40.54544754	47.25123593	Zm00001eb002220	-0.427200118	2.41482E-22	8.15114E-22	nonsignificant	0.194968388	0.002116891	0.004139876	nonsignificant	0.047287276	0.367680233	0.467727652	nonsignificant	-0.063256038	0.317709788	0.382739046	nonsignificant	-0.406413582	5.72646E-20	2.66734E-19	nonsignificant	-1.078892443	5.8882E-113	6.0928E-112	Decreased
Zm00001eb002240	2.718418323	4.254586836	3.075056768	4.922219093	4.519157324	4.949902414	4.005543089	2.77355967	3.070199336	2.609149325	3.081131515	2.602238413	1.576061415	1.300553148	1.194485363	1.081332463	1.167292399	2.080826561	3.043511126	3.41571097	3.670851586	5.058541607	4.754518811	4.86542982	Zm00001eb002240	1.31177733	3.72664E-07	7.29851E-07	Increased	-0.374362948	0.041763734	0.066148208	nonsignificant	0.137509054	0.550885895	0.640889484	nonsignificant	1.374991109	1.19656E-07	3.07258E-07	Increased	1.046775191	5.44245E-05	0.000120429	Increased	0.885511805	0.001686995	0.002621247	nonsignificant
Zm00001eb002250	5.633060981	5.572293096	5.076175907	4.420681995	4.330703151	4.373034323	1.460895635	1.56953684	1.580360876	0	0.016600344	0.0519126	3.435097178	3.172059169	3.366393319	0.057010995	0.076586911	0.017654038	4.328580982	4.276714381	3.716452337	0.127289133	0.12646519	0.137503763	Zm00001eb002250	6.047038561	7.48593E-54	4.29738E-53	Increased	5.137589997	2.3473E-89	6.13046E-88	Increased	-1.660256166	5.0638E-38	6.44864E-37	Decreased	0.999288999	0.213163055	0.270197654	nonsignificant	0.034044757	0.783559805	0.829188507	nonsignificant	0.288514017	0.013147704	0.018721583	nonsignificant
Zm00001eb002260	17.69690678	16.40193209	15.47720539	14.60232729	14.94946949	13.93628707	14.14498267	14.80759322	14.39082265	17.44420905	16.04358497	17.97273317	16.82270797	16.00972636	16.06247379	15.62319171	17.03149552	16.66093797	19.23062967	18.69239714	19.75944818	20.18311151	19.84744735	20.21561305	Zm00001eb002260	-0.597681795	1.51502E-28	5.86304E-28	nonsignificant	0.098069899	0.077707475	0.115727586	nonsignificant	-0.033125193	0.578414278	0.665737333	nonsignificant	-0.092202821	0.128743906	0.171726868	nonsignificant	-0.032228939	0.526733232	0.60816089	nonsignificant	-0.398205844	1.04863E-10	2.40344E-10	nonsignificant
Zm00001eb002270	86.11078502	94.46236539	89.83592525	86.5612264	83.86627111	85.47536293	46.6024791	46.72150226	50.29996734	65.18717255	62.69093874	64.23490525	12.64192213	12.82567756	12.71388221	81.08830541	87.6272338	79.04944238	77.63307208	73.1844263	77.04682497	35.88154483	36.27107338	29.74109265	Zm00001eb002270	-0.368479444	1.20282E-24	4.28033E-24	nonsignificant	1.321063076	1.82229E-73	3.80743E-72	Increased	-0.75188878	3.22727E-57	6.1661E-56	nonsignificant	-1.662181082	2.5746E-114	6.4289E-113	Decreased	2.306082124	0	0	Increased	2.405333445	0	0	Increased
Zm00001eb002280	0	0.102480721	0.094165552	0	0	0	0.09307673	0.104346249	0.585130909	0	0	0	0	0	0	0	0	0	0	0	0	0	0	0.08657587	Zm00001eb002280				nonsignificant	-1.499502115	0.710503319		nonsignificant	2.168232494	0.126753217	0.190508634	nonsignificant	1.26958128	0.753297432		nonsignificant				nonsignificant	2.247865143	0.512422114		nonsignificant
Zm00001eb002290	0.031210071	0.218023392	0.116861046	0.13585111	0.053947876	0	0.066005599	0.036998704	0.188612305	0.069611009	0.126005052	0.098510757	0	0.03960122	0	0.03606187	0.03633335	0	0	0	0	0.032206308	0.089993915	0.030697749	Zm00001eb002290	0.980787956	0.57207543	0.616147802	nonsignificant	-3.8318417	0.088161668	0.129382272	nonsignificant	-0.164879689	0.869493764	0.904583253	nonsignificant	0.715777767	0.668372672	0.724536463	nonsignificant	-2.309882761	0.56731299	0.638443579	nonsignificant	2.783946805	0.090537015	0.115471469	nonsignificant
Zm00001eb002300	0	0	0	0	0	0	0	0	0	0	0	0	0	0	0	0	0	0	0	0	0	0	0	0	Zm00001eb002300				nonsignificant				nonsignificant				nonsignificant				nonsignificant				nonsignificant				nonsignificant
Zm00001eb002310	0	0	0	0.025262278	0	0.022818958	0	0	0	0	0.023431348	0	0	0.029456278	0	0.013411815	0	0	0	0	0	0.479115526	0.423950156	0.479507204	Zm00001eb002310	1.361974746	0.636436767		nonsignificant	-7.429611249	9.45453E-09	3.0903E-08	Decreased				nonsignificant	6.234097375	1.6854E-06	3.98064E-06	Increased	-2.309882761	0.56731299	0.638443579	nonsignificant	-2.514252198	0.533538513		nonsignificant
Zm00001eb002320	91.42718651	104.1145229	101.1253756	118.5748473	117.8135089	115.5398011	156.7883622	139.0314394	142.7561322	123.2452054	123.3708944	123.5913692	73.4415224	77.11508584	79.61706761	112.9331652	117.1713244	108.3611355	87.09052573	80.29789535	91.33725661	120.7108555	115.0131597	118.8857293	Zm00001eb002320	-0.359052608	5.08909E-14	1.33007E-13	nonsignificant	-0.293836762	8.53294E-06	2.18007E-05	nonsignificant	0.726122776	4.99038E-31	5.22862E-30	nonsignificant	-0.313588221	2.0755E-07	5.23098E-07	nonsignificant	-0.102777688	0.115337259	0.164805829	nonsignificant	-0.053466066	0.434186524	0.482594161	nonsignificant
Zm00001eb002330	0.107725869	0.041807658	0.307323454	0.039075739	0	0	0	0	0	0	0	0	0	0	0	0	0	0	0	0	0	0	0	0	Zm00001eb002330	0.470124525	0.908276099		nonsignificant				nonsignificant	-4.167002174	0.041930441	0.07115992	nonsignificant				nonsignificant				nonsignificant	3.761381679	0.086257012	0.110405892	nonsignificant
Zm00001eb002340	0	0	0	0	0	0	0	0	0	0	0	0	0	0	0	0	0	0	0	0.106897809	0	0	0	0	Zm00001eb002340				nonsignificant	2.208386357	0.584298798	0.654006379	nonsignificant				nonsignificant				nonsignificant	1.416769771	0.725588679		nonsignificant				nonsignificant
Zm00001eb002350	0	0	0	0	0	0	0	0	0	0	0	0	0	0	0	0	0	0	0	0	0	0	0	0	Zm00001eb002350				nonsignificant				nonsignificant				nonsignificant				nonsignificant				nonsignificant				nonsignificant
Zm00001eb002360	0	0	0	0	0	0	0.070857539	0	0	0	0	0	0	0	0	0	0	0	0	0.152177667	0.074589671	0	0	0	Zm00001eb002360				nonsignificant	3.785649866	0.161483569	0.221572215	nonsignificant	2.012558349	0.618997086		nonsignificant				nonsignificant	2.994504755	0.29257569	0.372563412	nonsignificant				nonsignificant
Zm00001eb002370	0	0	0	0	0.04715444	0	0	0	0	0	0	0	0	0	0	0	0	0	0	0	0	0	0	0	Zm00001eb002370	1.455122173	0.718059292		nonsignificant				nonsignificant				nonsignificant				nonsignificant				nonsignificant				nonsignificant
Zm00001eb002380	0.441158165	0.359541849	0.5899447	1.344190426	0.915071779	1.387637539	0.443173676	0.261490601	0.373248117	0.737970088	0.623383881	0.556984635	4.680607881	4.506133117	4.917984025	2.242851352	1.592086652	1.846796747	0.612375291	0.325610624	0.319195185	0.728384159	0.763244994	0.759353765	Zm00001eb002380	-1.051798298	5.8501E-06	1.06412E-05	Decreased	-0.67830768	0.066049621	0.099853565	nonsignificant	-0.203632686	0.620857409	0.695566587	nonsignificant	-1.71643154	6.00789E-13	2.09329E-12	Decreased	-3.757402431	4.57509E-65	5.12292E-64	Decreased	-3.75701709	3.88487E-75	2.87027E-74	Decreased
Zm00001eb002390	0.575435682	0.669967714	1.333815805	0.20872957	0	0.188541637	5.882061487	6.025778508	8.809766429	0.21390883	0	0.302715347	0.511972151	1.460295002	0.233693822	4.875865387	3.572779401	4.220749393	0.745515886	0.326706429	0.640538799	0	0.184362535	0.188663251	Zm00001eb002390	-5.370872733	4.02434E-10	9.08332E-10	Decreased	2.349292545	0.089115262	0.130604659	nonsignificant	3.16676018	9.63121E-12	4.40267E-11	Increased	-5.44379832	2.88442E-10	8.71048E-10	Decreased	-0.63236602	0.531842965	0.613172403	nonsignificant	-0.190781757	0.839864086	0.863956694	nonsignificant
Zm00001eb002410	0	0	0	0	0	0	0	0	0	0	0	0	0	0	0	0	0	0	0	0.181503572	0	0	0	0.078609688	Zm00001eb002410				nonsignificant	1.370242308	0.630449613	0.69131129	nonsignificant				nonsignificant	1.26958128	0.753297432		nonsignificant	2.417588381	0.507902837	0.591350319	nonsignificant				nonsignificant
Zm00001eb002420	35.55184198	32.22322055	34.70462876	42.62245205	41.00860272	40.1234831	47.88864519	48.30789998	50.5346357	15.23858067	15.77472137	15.60218677	30.78793254	31.67648978	31.64397915	19.00261737	20.33974678	19.68708545	46.5842857	47.33788619	46.85028494	26.96335705	24.64665309	24.87960998	Zm00001eb002420	0.652211105	8.67848E-25	3.10078E-24	nonsignificant	1.04095164	1.41741E-54	2.14012E-53	Increased	0.678224987	7.86958E-32	8.45731E-31	nonsignificant	-0.00726451	0.929009289	0.943512972	nonsignificant	0.309576429	2.96436E-08	8.27004E-08	nonsignificant	-0.295470766	7.99736E-06	1.4568E-05	nonsignificant
Zm00001eb002430	17.08568585	15.68269677	16.41417033	15.26325328	16.48370359	16.83344371	13.81742987	14.96554236	15.31317957	11.74256608	13.24033817	12.22507157	17.56739954	17.04097645	16.77754512	17.34782731	15.7669266	16.09142459	15.733445	16.50693296	15.64462703	22.5513652	21.97074017	23.92929302	Zm00001eb002430	-0.433681803	5.47372E-15	1.47824E-14	nonsignificant	-0.354591335	8.83133E-10	3.10116E-09	nonsignificant	0.002677442	0.962799456	0.971574801	nonsignificant	0.095149454	0.128115762	0.170988323	nonsignificant	-0.372678244	1.47105E-13	5.3624E-13	nonsignificant	-0.481231032	2.31125E-18	6.85385E-18	nonsignificant
Zm00001eb002440	14.64838496	14.17457281	14.02718891	2.457936991	2.313652408	2.240347889	11.28697218	12.78715222	12.54204679	3.746974424	3.194812666	3.362605723	1.175690388	1.052816157	0.998424873	2.680867849	2.748750507	2.517963102	3.09979903	3.460441925	3.249729553	4.503078251	4.214000799	3.657397067	Zm00001eb002440	-0.596192619	1.10147E-07	2.22373E-07	nonsignificant	-0.174958177	0.115592685	0.165174559	nonsignificant	-0.066642784	0.258552697	0.351159227	nonsignificant	0.258474893	0.025047887	0.038213484	nonsignificant	1.334513033	2.48484E-23	1.29233E-22	Increased	3.314848019	1.4498E-263	3.4048E-262	Increased
Zm00001eb002450	7.85229941	7.839552761	7.630965424	9.305859991	8.680285016	9.112845785	7.563857803	6.158421431	7.558818236	9.180253934	7.905395067	8.913285217	1.919895568	3.067633599	3.067231413	2.377907836	2.90753532	2.745202858	9.696144112	6.783695988	8.140180567	7.546256683	7.873816598	7.487572771	Zm00001eb002450	1.339115025	2.52461E-17	7.37843E-17	Increased	0.265110252	0.074153767	0.11098003	nonsignificant	0.030023213	0.820872071	0.866424164	nonsignificant	1.13131873	2.45486E-11	7.88687E-11	Increased	1.337558999	2.5612E-11	8.43456E-11	Increased	1.111189027	4.63716E-09	9.94044E-09	Increased
Zm00001eb002460	8.18921644	8.102391384	8.057875864	8.590612313	8.398090043	8.322884851	6.726343852	7.4408768	6.59866916	5.53406884	6.088668338	5.673142667	14.4933844	15.19091653	13.4160099	10.62072901	11.69130595	12.42576081	9.655374118	9.394603605	9.744067523	15.59713068	14.81108681	14.03787176	Zm00001eb002460	-0.873002578	1.08372E-28	4.21123E-28	nonsignificant	-0.465663581	2.38174E-09	8.14661E-09	nonsignificant	-0.068875699	0.421254127	0.519727753	nonsignificant	-0.025761065	0.757855023	0.803184303	nonsignificant	-0.852475681	4.11731E-32	2.66951E-31	nonsignificant	-1.242001569	1.73691E-59	1.06134E-58	Decreased
Zm00001eb002470	1.582129148	1.68754617	1.332223325	3.82100073	3.387591667	3.76247169	2.719986839	3.17032132	2.627816897	2.094504193	1.96778122	2.394874408	0.844583771	0.492161509	0.795906232	1.368112199	1.27146584	1.325732112	2.777088001	2.851256106	2.158800386	3.834050286	4.042077042	3.875335602	Zm00001eb002470	1.053112331	3.69416E-10	8.35228E-10	Increased	-0.433390199	0.004742492	0.008821076	nonsignificant	1.049876549	1.67958E-09	6.62016E-09	Increased	1.186508113	1.25881E-12	4.31504E-12	Increased	1.598125655	3.13972E-11	1.02949E-10	Increased	0.691225109	0.011534028	0.016544329	nonsignificant
Zm00001eb002480	0.388310291	0.311794166	0.229196433	0.597410985	0.570914353	0.473821915	0	0	0	0.686897463	0.702776867	0.619870868	1.14367252	1.036393195	1.141959339	0.371317688	0.405289112	0.287455797	0.550168791	0.395316679	0.447147503	1.768630296	2.368077238	2.331127079	Zm00001eb002480	0.211199896	0.623033536	0.664014509	nonsignificant	-2.054272862	9.08574E-13	3.83122E-12	Decreased	-6.614208291	1.25838E-06	3.89308E-06	Decreased	2.226863086	7.99648E-13	2.76863E-12	Increased	-1.524520485	4.37753E-06	1.05448E-05	Decreased	-2.253531424	4.95364E-10	1.10694E-09	Decreased
Zm00001eb002490	4.192954187	4.011750558	4.5596885	3.990541276	3.678329779	3.826752903	2.268115755	2.526329342	2.637075955	2.515464953	2.476857819	2.567317331	3.471971463	3.418085296	3.860865467	1.060627304	1.369326774	1.118986495	2.002840273	1.969404685	1.961409388	6.092736432	5.550827105	6.40169572	Zm00001eb002490	1.281273849	2.00915E-25	7.27565E-25	Increased	-1.443301922	6.70293E-49	9.05185E-48	Decreased	-0.620899238	4.50714E-10	1.85873E-09	nonsignificant	1.965767248	7.85292E-61	9.7704E-60	Increased	-1.129277353	2.83373E-26	1.60388E-25	Decreased	-0.17156616	0.078818912	0.101552274	nonsignificant
Zm00001eb002510	0.307308775	0.095411512	0.153422379	0.111471065	0.047217396	0.322207337	0	0	0	0.685422151	0.72374397	0.668210112	0.164049822	0.181968225	0.224645597	1.183606114	1.884176053	1.429411368	1.001036017	0.767694679	0.615738231	0.274835762	0.452906628	0.241811376	Zm00001eb002510	-3.627099223	3.96981E-07	7.75965E-07	Decreased	1.455568013	9.99453E-05	0.000228485	Increased	-6.261590494	1.30678E-05	3.64974E-05	Decreased	-2.59007345	1.57294E-16	6.55567E-16	Decreased	1.788484271	1.6004E-05	3.69229E-05	Increased	-0.451147419	0.471803281	0.520047226	nonsignificant
Zm00001eb002520	53.92170831	53.3609579	51.89207373	21.80610095	21.41452995	22.45863616	10.86332045	11.47639947	9.900759176	37.29563357	38.67474907	42.02401287	8.899280631	10.0502656	9.279019401	9.621360043	8.925380893	10.46406736	44.90010382	46.469185	47.98389177	24.27609672	24.48226016	27.86667194	Zm00001eb002520	0.762409134	1.76541E-17	5.18295E-17	nonsignificant	1.02386236	1.18445E-46	1.51995E-45	Increased	-2.141952892	3.3598E-208	3.4377E-206	Decreased	1.019111686	7.71347E-25	4.35019E-24	Increased	2.031787906	2.3326E-160	5.8552E-159	Increased	2.076125517	1.1185E-166	1.6674E-165	Increased
Zm00001eb002530	27.23864771	26.2081034	27.00822559	29.39464356	30.32400684	29.32078443	31.64813932	29.67049256	31.23626872	26.43680788	29.12937033	25.41808203	45.86593488	40.76872392	38.79262263	45.18431014	44.98664972	45.96189105	25.64101863	24.74791555	24.79472501	24.67756071	24.60488896	24.19879053	Zm00001eb002530	-1.028537321	8.5799E-146	1.0523E-144	Decreased	0.193726626	0.000932545	0.001901297	nonsignificant	0.363460161	5.13162E-13	2.5348E-12	nonsignificant	-1.270522984	4.906E-123	1.3512E-121	Decreased	-1.00849291	1.57381E-71	1.90864E-70	Decreased	-1.058315579	4.76188E-71	3.36467E-70	Decreased
Zm00001eb002540	6.520400735	6.00598578	7.008706986	4.109100273	3.899593948	4.299864853	5.10574465	5.528246514	4.950544631	6.305084998	5.467008179	5.470857369	6.209756349	6.270563031	5.895243523	3.790860666	4.083634008	4.252541943	4.937962684	5.318681083	5.087560517	14.64946724	12.85166358	13.87194965	Zm00001eb002540	-0.393703146	0.001766849	0.002691302	nonsignificant	-1.270091315	4.69498E-40	5.2151E-39	Decreased	-0.16541117	0.12629114	0.189881464	nonsignificant	1.388578371	7.50491E-41	6.40693E-40	Increased	-0.530983179	8.8862E-07	2.24873E-06	nonsignificant	-0.329526272	0.002397502	0.00368131	nonsignificant
Zm00001eb002550	28.25126551	25.64224976	25.93213799	30.93008465	30.68462649	30.24802427	31.99491336	31.31725362	32.29927032	16.59435468	19.22197915	19.43407406	17.71721055	17.23269289	17.98957587	23.39532543	23.39355143	24.64531495	29.84538285	30.23593439	31.3624806	21.84015321	23.04149192	25.42022026	Zm00001eb002550	-0.053296542	0.424835427	0.47173232	nonsignificant	0.540169532	1.16471E-11	4.59152E-11	nonsignificant	0.421000144	4.70946E-10	1.93974E-09	nonsignificant	-0.404308833	2.14829E-06	5.03074E-06	nonsignificant	0.517291164	3.31323E-12	1.13655E-11	nonsignificant	0.174108357	0.033330969	0.045286367	nonsignificant
Zm00001eb002560	10.34504805	10.42723705	10.70224646	11.09835786	11.27531547	9.294334161	6.584180836	6.601350288	6.995579483	7.419431716	6.641280025	6.653648071	5.62654413	5.318596938	4.631814025	4.885486182	4.283930833	3.662208153	8.11875426	7.734415827	8.409402969	11.9452327	9.943279546	12.2725994	Zm00001eb002560	0.888152485	1.17126E-12	2.91527E-12	nonsignificant	-0.331875048	0.001748934	0.00345214	nonsignificant	-0.480360474	2.69728E-07	8.89956E-07	nonsignificant	1.032330701	2.63254E-15	1.03721E-14	Increased	0.369910872	0.001387696	0.002660472	nonsignificant	0.597672462	6.20559E-08	1.26325E-07	nonsignificant
Zm00001eb002570	16.72273675	17.56885862	15.37541454	18.85862365	17.97985206	19.29094966	17.07439654	16.03715671	16.66549372	26.17047709	26.34519819	25.58660493	19.89638176	20.53821347	21.08530139	29.94970465	28.50387404	31.42118925	22.91514216	22.65224287	23.57569122	38.25740756	39.05351957	35.45679465	Zm00001eb002570	-1.094543768	1.07256E-97	9.57175E-97	Decreased	-0.545404037	2.29889E-19	1.33973E-18	nonsignificant	0.164978995	0.011137018	0.021206289	nonsignificant	-0.053525742	0.39436126	0.460219478	nonsignificant	-0.102973477	0.050570048	0.077735603	nonsignificant	-0.728100518	9.31333E-29	3.56079E-28	nonsignificant
Zm00001eb002590	11.0182531	11.87217316	11.66542267	6.516334442	6.466794424	6.009414315	7.731249266	7.396303107	7.017116132	3.383533121	3.361643694	3.636184346	8.006858819	9.624342682	9.574730029	7.802087511	7.714760278	7.73771747	6.434468131	5.776454599	6.906900029	3.060237645	5.043018796	3.298334733	Zm00001eb002590	-0.708534993	7.04977E-13	1.76911E-12	nonsignificant	0.904118727	1.40666E-07	4.20411E-07	nonsignificant	-0.479457218	8.92237E-08	3.0695E-07	nonsignificant	-1.407038044	6.61134E-19	3.01642E-18	Decreased	-0.780959807	2.96359E-12	1.01874E-11	nonsignificant	-0.075244424	0.445845955	0.494135011	nonsignificant
Zm00001eb002600	4.15856384	4.060804792	4.185770824	0.997522568	0.798694065	0.944997423	0.732905787	0.503588479	0.810693979	0.024933521	0	0	0.328219155	0.48227324	0.354115942	0.02583354	0	0	0	0.025387581	0.024887374	0.023071542	0	0	Zm00001eb002600	6.345007765	6.22835E-09	1.33108E-08	Increased	1.295045005	0.614633352	0.676543627	nonsignificant	-2.436618763	9.26541E-35	1.08751E-33	Decreased	-0.546635938	0.868502552	0.894864402	nonsignificant	-4.8105397	9.4534E-08	2.54955E-07	Decreased	2.993003397	2.807E-36	1.22938E-35	Increased
Zm00001eb002610	31.21851849	29.51550676	31.10755759	24.14771028	26.1066656	23.43780388	49.9607897	51.41741028	46.18008003	45.04717832	44.53215878	44.03674044	71.30824718	69.39275858	70.82578903	72.19561599	72.19845185	74.22990699	60.88239969	57.53377387	59.93072658	33.89824869	32.4013526	37.09015525	Zm00001eb002610	-1.985861085	0	0	Decreased	0.947886232	7.09384E-56	1.09447E-54	nonsignificant	0.845145332	1.01363E-57	1.95556E-56	nonsignificant	-1.461717617	1.1615E-136	3.6049E-135	Decreased	-0.517097588	1.38678E-39	1.05525E-38	nonsignificant	-1.62187789	1.523E-266	3.6152E-265	Decreased
Zm00001eb002620	71.48042083	78.75670561	70.05350063	119.8083601	113.5973958	114.4654805	7.175247419	6.34845898	7.209696287	9.508432943	8.560991709	10.45213684	67.34061447	66.05091557	69.51378079	80.19684006	78.25780892	79.58311348	54.16225239	50.25865372	51.20607853	84.90593514	85.53142807	74.16755893	Zm00001eb002620	0.131703234	3.11605E-05	5.40724E-05	nonsignificant	-0.492175542	7.46972E-14	3.35736E-13	nonsignificant	-3.247334134	0	0	Decreased	-0.341270695	2.61224E-08	7.00252E-08	nonsignificant	-0.65387178	1.11808E-51	1.0344E-50	nonsignificant	-0.300402206	4.68078E-09	1.00327E-08	nonsignificant
Zm00001eb002640	18.09917359	17.43824796	18.21215427	25.94669115	24.37824071	26.18311553	27.4184157	27.73743295	30.59442053	30.32020538	30.43349578	30.78554708	32.74871436	33.76568159	33.9075754	41.70437155	40.90374366	41.3188225	32.98839525	32.74882904	32.5123625	39.96587202	44.03270664	39.43545696	Zm00001eb002640	-1.110658444	5.2634E-103	4.89E-102	Decreased	-0.169041336	0.01012847	0.017929688	nonsignificant	0.834392745	2.78219E-36	3.38124E-35	nonsignificant	-0.386276032	1.87397E-09	5.41398E-09	nonsignificant	-0.302924655	9.49183E-09	2.73124E-08	nonsignificant	-1.320384363	1.66132E-99	1.54495E-98	Decreased
Zm00001eb002650	0	0.05600566	0	0	0	0	0	0	0	0.053644848	0	0	0	0	0	0	0	0	0	0	0	0	0	0	Zm00001eb002650				nonsignificant				nonsignificant	-1.709375923	0.671349229		nonsignificant				nonsignificant				nonsignificant	1.300891714	0.746780093		nonsignificant
Zm00001eb002660	7.651864676	8.728927902	8.152972366	6.005355792	5.80721649	7.035173504	1.405777415	1.172826614	1.064981838	0.861956331	1.216998087	0.666827628	6.477874635	4.629007664	5.819588259	1.750417515	2.267479203	2.240041284	6.677670835	5.932936089	5.781626229	2.66394185	3.298467382	2.676002592	Zm00001eb002660	1.175538649	8.97668E-12	2.16507E-11	Increased	1.249721518	3.61673E-15	1.731E-14	Increased	-2.58431621	1.09123E-52	1.91591E-51	Decreased	0.084584128	0.690170088	0.743539916	nonsignificant	-0.150211101	0.308870059	0.389440209	nonsignificant	0.117134424	0.407394096	0.455358338	nonsignificant
Zm00001eb002680	0.734850922	0.71757613	0.900270194	1.767000066	1.502410375	1.677651641	0.250664931	0.393420822	0.544372797	1.083863482	1.040782587	0.997620093	5.662802168	7.564658972	7.350164081	4.820629013	4.194612273	4.694551334	0.4738309	0.174961218	0.237480914	3.38792284	3.349284363	3.462388395	Zm00001eb002680	-1.885202769	7.12474E-33	2.99724E-32	Decreased	-3.360584686	1.86992E-32	1.70861E-31	Decreased	-0.831799839	0.02535601	0.045089508	nonsignificant	-0.808023291	7.33568E-09	2.03982E-08	nonsignificant	-4.80692421	1.08827E-34	7.47322E-34	Decreased	-3.548081867	2.73346E-85	2.22245E-84	Decreased
Zm00001eb002690	26.84316929	27.03700076	26.25805123	31.30086929	31.74941959	30.90432139	25.50493381	24.05769867	24.20481582	26.10799695	26.37853705	26.98349112	42.27447203	40.53267524	43.9830315	28.10550438	30.05826719	29.91182047	38.8478319	37.52431158	39.39620299	27.24511574	30.15878513	25.36501272	Zm00001eb002690	-0.322746943	3.11804E-08	6.45935E-08	nonsignificant	0.644038733	7.23376E-17	3.79051E-16	nonsignificant	0.04236178	0.510924969	0.604834059	nonsignificant	-0.470074801	6.31368E-09	1.76472E-08	nonsignificant	-0.402487217	4.80353E-13	1.71085E-12	nonsignificant	-1.080924893	8.99035E-69	6.17134E-68	Decreased
Zm00001eb002700	0.009582609	0.022313662	0.041006314	0.020855577	0.01104262	0.056515395	0.010133041	0	0.011582146	0.032059608	0.038688062	0	0.051154586	0.04863597	0.023349924	0	0.011155639	0	0	0.03264344	0	0.019776979	0	0	Zm00001eb002700	2.519129416	0.248864113	0.289760772	nonsignificant	0.887059895	0.769846553	0.813063412	nonsignificant	-1.575313212	0.422599763	0.520781633	nonsignificant	0.377504853	0.920396409		nonsignificant	-2.192357837	0.192991798	0.259747197	nonsignificant	-1.174459126	0.379994598	0.427955082	nonsignificant
Zm00001eb002710	0	0	0	0	0	0	0	0	0	0	0	0	0	0	0	0	0	0	0	0	0	0	0	0	Zm00001eb002710				nonsignificant				nonsignificant				nonsignificant				nonsignificant				nonsignificant				nonsignificant
Zm00001eb002730	0	0	0	0	0	0	0	0	0	0	0	0	0	0.016940777	0	0	0	0	0	0	0	0	0	0	Zm00001eb002730				nonsignificant				nonsignificant				nonsignificant				nonsignificant	-1.418050153	0.728199918		nonsignificant	-1.623076782	0.690802065		nonsignificant
Zm00001eb002720	0	0	0	0	0	0	0	0	0	0	0	0	0	0	0	0	0	0	0	0	0	0	0	0	Zm00001eb002720				nonsignificant				nonsignificant				nonsignificant				nonsignificant				nonsignificant				nonsignificant
Zm00001eb002740	15.9990381	14.66079976	15.85381966	15.170011	13.71998125	14.04595751	10.31121729	9.418995378	10.30166477	16.3385175	15.26130746	15.42708337	19.00616281	17.16915881	15.16565347	30.11482093	31.0282437	29.63010009	14.50480699	14.07981681	14.39202238	21.39184417	18.88366049	21.4910335	Zm00001eb002740	-1.495355986	2.3608E-132	2.6711E-131	Decreased	-0.36192547	4.7975E-06	1.25851E-05	nonsignificant	-0.469884597	7.4728E-09	2.80072E-08	nonsignificant	-0.936767004	2.54687E-39	2.08769E-38	nonsignificant	-0.526173012	2.4012E-10	7.52055E-10	nonsignificant	-0.559444729	9.54128E-11	2.19017E-10	nonsignificant
Zm00001eb002750	0	0	0	0	0	0	0	0	0	0	0	0	0	0	0	0	0	0	0	0	0	0	0	0	Zm00001eb002750				nonsignificant				nonsignificant				nonsignificant				nonsignificant				nonsignificant				nonsignificant
Zm00001eb002760	3.371566812	3.975770846	3.919077426	2.398920127	2.179232462	2.379342348	0.754183697	0.640529206	0.862037931	2.988698013	3.675701943	3.297181244	8.624206944	8.857751845	10.90132307	0	0.050320837	0	0.720015343	0.417202576	0.625502677	0.334537355	0.415464868	0.361383129	Zm00001eb002760	6.737538105	8.42561E-19	2.57515E-18	Increased	0.825966244	0.030652462	0.049839859	nonsignificant	-2.158410109	1.64393E-28	1.59773E-27	Decreased	4.117029674	1.52693E-05	3.34083E-05	Increased	-4.279335551	1.0742E-129	2.2047E-128	Decreased	-1.754331873	3.10864E-45	1.57032E-44	Decreased
Zm00001eb002770	0	0	0	0	0	0	0	0	0	0	0	0	0	0	0	0	0	0	0	0	0	0	0	0	Zm00001eb002770				nonsignificant				nonsignificant				nonsignificant				nonsignificant				nonsignificant				nonsignificant
Zm00001eb002780	0.08431292	0.065442512	0.150331452	0	0.064772582	0.055250297	0.059437277	0.166584519	0.169843193	0	0.056733044	0.029569265	0.112521352	0.142641758	0.136963412	0	0	0	0	0	0.031283946	0.058002814	0.027012826	0	Zm00001eb002780	3.360423075	0.202222711	0.2398165	nonsignificant	-1.281799443	0.595015311	0.660117012	nonsignificant	0.550393547	0.51933903	0.61274117	nonsignificant	2.898578197	0.335734866	0.400458044	nonsignificant	-3.914333487	0.006872319	0.012093083	Decreased	-0.803886429	0.35343781	0.400803457	nonsignificant
Zm00001eb002790	0	0	0	0	0	0	0.098740628	0.07379728	0.150481758	0	0	0	0	0	0	0	0	0	0	0	0	0	0	0	Zm00001eb002790				nonsignificant				nonsignificant	5.287896021	0.001685373	0.003650246	Increased				nonsignificant				nonsignificant				nonsignificant
Zm00001eb002800	0	0	0.0488093	0	0	0	0.434204327	0.432690493	0.275721655	0.050880197	0.092099827	0	0	0	0	0	0.053113668	0	0	0.051806768	0.05078603	0.188322317	0.043852337	0.134625907	Zm00001eb002800	-2.382203502	0.554922642		nonsignificant	-1.67668309	0.250371671	0.325074488	nonsignificant	4.706868178	0.000210361	0.000512718	Increased	2.426217624	0.169211928	0.219758943	nonsignificant	2.405605252	0.468669597	0.5540649	nonsignificant	1.189248218	0.768397913		nonsignificant
Zm00001eb002810	13.8281281	11.89910667	12.24125062	8.685714156	7.51778433	7.49823938	10.99407084	10.12552503	12.10352798	10.93767988	9.661495793	10.28806093	5.699498038	5.381509414	5.795247945	7.520964932	7.166131428	7.144904174	11.12039051	12.79234385	12.91732753	13.55529094	12.37104457	12.36993599	Zm00001eb002810	-0.297173825	0.008642793	0.012350896	nonsignificant	0.104269778	0.292376311	0.371826397	nonsignificant	-0.032235761	0.743807588	0.802029899	nonsignificant	0.429789047	4.63596E-05	9.72529E-05	nonsignificant	0.854447343	2.72613E-14	1.02426E-13	nonsignificant	0.751525863	4.03446E-11	9.42327E-11	nonsignificant
Zm00001eb002820	6.241340384	6.040123429	6.421879206	5.991512006	5.245320592	4.767270405	3.415526145	3.522744694	3.5796433	3.857008947	3.240066753	3.335619885	4.376963988	4.111020473	4.044235053	6.166603187	5.47255394	5.05657832	6.511537716	6.263283869	6.947467454	4.502243009	4.470552662	3.968770978	Zm00001eb002820	-0.476909659	7.82265E-05	0.000132293	nonsignificant	0.76828467	2.48951E-11	9.63491E-11	nonsignificant	-0.669953283	1.70049E-09	6.6999E-09	nonsignificant	-0.747599498	2.94074E-09	8.39592E-09	nonsignificant	0.383888349	0.000620793	0.001236555	nonsignificant	0.159805708	0.161856456	0.197206633	nonsignificant
Zm00001eb002830	16.396135	15.93290255	17.36647475	2.861853355	2.172370225	3.019716409	6.595554458	7.794184765	7.257473489	12.86048433	12.43826093	13.67575501	2.795399006	2.864481602	3.402619854	2.958057869	2.330073522	2.972813206	6.797192362	6.686085055	6.619116807	5.379658331	5.435805379	4.84153014	Zm00001eb002830	-0.450750142	0.013491613	0.018929761	nonsignificant	0.520920765	5.92233E-06	1.53861E-05	nonsignificant	-1.039416934	5.92047E-33	6.56473E-32	Decreased	0.540790331	0.000399233	0.000764567	nonsignificant	0.876410864	4.54687E-11	1.47889E-10	nonsignificant	2.034220999	1.3407E-75	9.95951E-75	Increased
Zm00001eb002840	0.01728684	0	0.018493648	0.047028818	0.01992067	0	0	0	0	0	0	0	0	0	0	0	0.020124555	0	0	0	0	0	0	0	Zm00001eb002840	1.329232103	0.561828358	0.606431431	nonsignificant				nonsignificant	-2.548905302	0.430051729	0.527383452	nonsignificant	-2.462912137	0.541570531		nonsignificant				nonsignificant	2.143049882	0.544407439		nonsignificant
Zm00001eb002850	0.127168107	0.088835498	0.095232068	0.096868972	0.102580445	0.12499998	0.24205092	0.437187725	0.368888155	0.751635445	0.872811236	0.602085773	0.220628883	0.290445415	0.232402696	0.249793204	0.251673687	0.286653779	0.494264676	0.418761831	0.382199946	0.564277649	0.708929969	0.850548137	Zm00001eb002850	-1.693246523	0.007728622	0.011095569	Decreased	-0.55230049	0.142605076	0.198412587	nonsignificant	1.903987935	0.001459495	0.003188259	Increased	1.047988826	0.014219467	0.022539427	Increased	0.529342404	0.281775508	0.361192874	nonsignificant	-1.671017443	0.01272703	0.018159198	Decreased
Zm00001eb002860	0	0	0	0	0	0	0	0	0	0	0	0	0	0.027092672	0	0	0	0	0	0	0	0	0	0	Zm00001eb002860				nonsignificant				nonsignificant				nonsignificant				nonsignificant	-2.309882761	0.56731299	0.638443579	nonsignificant	-2.514252198	0.533538513		nonsignificant
Zm00001eb002870	12.86105649	12.72456665	13.16838626	11.71288234	13.48481275	13.21147873	9.047080431	6.674406492	8.139276822	11.38795208	11.14253306	13.15396184	14.76984408	16.49397952	14.9295046	12.97892225	13.84773311	14.9307436	13.02545741	12.6921922	11.33615428	9.426813396	8.886539456	7.030759998	Zm00001eb002870	-0.536810293	5.39882E-06	9.8418E-06	nonsignificant	0.708218266	1.90357E-06	5.1771E-06	nonsignificant	-0.5362823	0.000100025	0.000253474	nonsignificant	-1.101592636	1.87867E-14	7.06347E-14	Decreased	-0.5893188	5.24191E-07	1.34404E-06	nonsignificant	-0.672085052	4.36764E-09	9.3718E-09	nonsignificant
Zm00001eb002880	0.590190443	0.404203749	0.817095655	0.264453754	0.400065946	0.443627381	32.34261925	34.03615693	33.35920129	22.76531978	21.69037753	21.806463	0	0.088102263	0	0	0	0.074530394	0.308422862	0.03942159	0.425093622	0	0	0	Zm00001eb002880	3.428330686	0.019293268	0.026612001	Increased	5.508577646	0.001898379	0.003733957	Increased	5.933252567	4.5769E-146	2.738E-144	Increased	-2.364247939	0.558752043		nonsignificant	2.861223269	0.084944326	0.124912384	nonsignificant	3.941042329	0.003147585	0.004779005	Increased
Zm00001eb002890	0	0	0	0	0	0	0	0	0	0	0	0	0	0	0	0	0	0	1.574109789	2.682633433	1.878412899	0	0	0	Zm00001eb002890				nonsignificant	7.535418954	1.26043E-08	4.08741E-08	Increased				nonsignificant				nonsignificant	6.743675136	5.36089E-07	1.37347E-06	Increased				nonsignificant
Zm00001eb002900	0.050092334	0	0	0	0	0	0	0	0	0	0	0	0	0	0	0	0	0	4.088574609	5.688033582	5.35292489	0	0	0	Zm00001eb002900				nonsignificant	10.26830138	1.41329E-17	7.63631E-17	Increased	-1.505088059	0.709961962		nonsignificant				nonsignificant	9.476553104	3.9458E-15	1.53189E-14	Increased	1.100716739	0.785623667		nonsignificant
Zm00001eb002910	27.94131909	28.08789924	25.12837146	21.53525143	23.45655847	23.73656227	37.54321813	31.97860091	34.65437401	32.36876291	30.22323704	31.50470469	7.231541135	7.054854054	6.515680358	0.6533215	0.493679856	0.657499968	25.79600515	30.17603699	26.460743	3.136159295	3.374004222	3.939335024	Zm00001eb002910	4.832341383	8.5974E-119	8.9344E-118	Increased	3.139734928	3.8449E-138	1.69E-136	Increased	0.522404906	1.28932E-10	5.51569E-10	nonsignificant	2.150567907	7.89142E-12	2.60162E-11	Increased	1.71617645	1.45602E-54	1.4131E-53	Increased	1.546271177	4.30575E-44	2.14218E-43	Increased
Zm00001eb002920	5.760701204	8.095750984	5.755622778	6.489717609	5.848814168	4.315462384	4.561991192	3.790633481	4.416896765	5.999824282	6.096206371	6.408086728	2.811048857	5.280890417	5.410772063	7.184045424	5.938219346	5.992835345	4.537208038	4.524181639	5.197756955	4.923268589	4.756431443	4.06863637	Zm00001eb002920	-0.616818632	0.000797935	0.001252758	nonsignificant	0.213040007	0.256938239	0.332566993	nonsignificant	-0.455245458	0.016421879	0.030338709	nonsignificant	-0.855919263	1.80563E-06	4.25652E-06	nonsignificant	-0.196127615	0.400460813	0.484939695	nonsignificant	0.115370224	0.625222466	0.667282801	nonsignificant
Zm00001eb002930	1.203284364	1.280631037	1.871698895	1.622708395	1.990603947	1.719731929	0.710359331	1.330197151	0.883326231	1.325438931	1.169805158	0.877660916	0.689635355	0.683781496	0.458693454	0.767673715	0.936737383	1.125198605	0.97553073	1.098102429	0.961424496	2.01108665	1.582277561	1.945930131	Zm00001eb002930	0.495711259	0.014492329	0.02026786	nonsignificant	-0.706514291	0.000190684	0.000422793	nonsignificant	-0.416995118	0.089399476	0.1397167	nonsignificant	0.585400492	0.004768493	0.008070451	nonsignificant	0.460051295	0.071917293	0.10724145	nonsignificant	0.833725066	0.001354542	0.002122961	nonsignificant
Zm00001eb002940	8.281337106	8.506614188	8.542582728	10.95914181	9.571529504	9.874931418	11.18445416	10.73904742	11.32204778	10.91451165	10.98701556	12.11510643	13.75324653	14.72040002	14.02914762	16.28536663	17.58612059	15.24801952	10.30645018	9.908051268	10.78440658	13.3215824	12.79960377	14.00862573	Zm00001eb002940	-1.106794754	2.04265E-39	9.60487E-39	Decreased	-0.211314246	0.016600518	0.028338364	nonsignificant	0.553879675	2.51437E-10	1.05421E-09	nonsignificant	-0.672314627	5.73988E-15	2.21963E-14	nonsignificant	-0.72648276	2.0473E-18	9.03129E-18	nonsignificant	-1.165799309	3.48176E-41	1.65658E-40	Decreased
Zm00001eb002950	40.55451473	45.21500126	40.32773837	10.33708346	10.7979704	9.949928402	13.29472025	11.21015821	12.70227269	1.270270921	2.321048938	2.962144572	7.199160223	6.817436986	6.703150523	5.214829291	6.905371952	6.920679473	8.591779718	10.78649797	9.473515006	6.608908824	5.577353999	5.073297503	Zm00001eb002950	0.290190984	0.039155583	0.052105699	nonsignificant	0.901806845	3.24725E-09	1.0988E-08	nonsignificant	-1.598107896	5.52611E-76	1.46927E-74	Decreased	-0.523444223	0.002433118	0.004270754	nonsignificant	0.206717451	0.132382738	0.185901846	nonsignificant	2.187269276	5.2512E-112	5.3966E-111	Increased
Zm00001eb002960	37.23798084	36.92640116	35.89523488	39.34067888	39.05106449	41.44604114	43.21876044	41.9808789	41.14055622	42.6744089	43.91086336	43.01976294	30.1401924	29.30117651	28.17696551	31.84801592	31.02535287	31.53917752	45.521502	46.80305297	47.22466727	44.81020831	44.81883297	45.02920733	Zm00001eb002960	-0.071142275	0.053112224	0.069397025	nonsignificant	0.212101085	1.48246E-06	4.07439E-06	nonsignificant	0.360466325	3.90169E-20	2.79235E-19	nonsignificant	0.13130288	0.005590202	0.009364783	nonsignificant	0.400816624	3.22442E-26	1.82116E-25	nonsignificant	-0.089292323	0.041874578	0.056177853	nonsignificant
Zm00001eb002970	0.137008496	0.239274183	0.622935953	0.186365687	0.276295544	0.168340747	73.88796449	82.54991716	68.43300708	31.97173042	31.07995699	32.68604997	0.045711799	0.304228125	0.083462079	0	0	0	0.760730496	0.427829847	0.228763857	0	0	0	Zm00001eb002970	4.466487688	0.016637356	0.02311571	Increased	6.402460525	1.98964E-05	4.90328E-05	Increased	7.979805629	5.52764E-78	1.53143E-76	Increased				nonsignificant	1.435392371	0.139434247	0.194682526	nonsignificant	0.782895783	0.472520305	0.520737405	nonsignificant
Zm00001eb002980	1.394995593	1.299331324	0.895428792	0.303606647	0.964522627	0.274242381	62.17652456	69.62203092	64.99837241	26.52469486	28.79382485	23.77691453	0	0	0	2.981934204	4.953171442	5.465449325	0	0	0	0	0	0	Zm00001eb002980	-3.562634757	1.43971E-11	3.44734E-11	Decreased				nonsignificant	5.935784875	1.8661E-142	1.0772E-140	Increased	-8.837462572	1.67769E-12	5.72352E-12	Decreased				nonsignificant	5.776424077	8.87445E-05	0.000151496	Increased
Zm00001eb002990	0.498860583	0.708591774	0.661771171	0.52114535	0.551872505	0.382477183	0	0	0	0.433937287	0.855975475	0.713815122	0	0	0	0.115282312	0.185840281	0.10709504	0	0	0	0	0	0	Zm00001eb002990	1.420171415	0.003822501	0.005653762	Increased				nonsignificant	-8.045504827	1.25306E-10	5.36364E-10	Decreased	-6.603588624	6.80001E-06	1.52991E-05	Decreased				nonsignificant	7.639663353	1.63935E-09	3.58526E-09	Increased
Zm00001eb003000	22.49159812	23.58748399	20.56977478	21.33360156	20.72788228	22.19590167	20.60470052	21.14707174	21.14104113	27.98148775	28.65969967	27.60972734	13.88945138	14.89249127	13.39307352	13.61879643	12.72802662	12.16172197	19.77636968	20.40225319	19.88983408	22.01169276	22.81009571	22.31756146	Zm00001eb003000	0.324138841	9.58396E-07	1.82877E-06	nonsignificant	-8.90374E-05	0.998873538	0.999109264	nonsignificant	0.077547697	0.221648343	0.307885849	nonsignificant	0.421573472	1.17507E-08	3.22055E-08	nonsignificant	0.239288468	0.000289677	0.000596796	nonsignificant	0.241519317	0.001187499	0.001870696	nonsignificant
Zm00001eb003010	33.68728751	32.78268551	32.79123778	32.91052733	32.38571637	32.73775033	41.54528102	44.68132149	42.89456981	64.27659222	63.06645778	59.7445453	42.02002054	39.4555603	39.52877374	41.54990152	41.29433037	42.28649924	67.27756163	65.08425487	66.95396683	41.37619414	42.50647818	42.29316409	Zm00001eb003010	-0.767709777	1.81661E-84	1.45204E-83	nonsignificant	0.820283088	6.32808E-67	1.18229E-65	nonsignificant	0.540146585	1.10391E-32	1.21495E-31	nonsignificant	-0.368943422	6.15588E-13	2.14381E-12	nonsignificant	0.44940923	5.96261E-30	3.69301E-29	nonsignificant	-0.703968594	7.62346E-49	4.0442E-48	nonsignificant
Zm00001eb003020	54.91946355	53.40289189	54.02203724	48.14861778	46.25343137	45.61709357	42.05901735	42.96873397	42.83520753	43.13980289	46.41476382	45.61152504	41.91963268	39.39429473	39.47849006	44.58345046	41.0404346	41.13232855	51.35028293	50.76644047	51.88856571	50.9626664	54.0618337	55.06195784	Zm00001eb003020	-0.272018247	6.27306E-10	1.40255E-09	nonsignificant	0.104839712	0.040087463	0.063744758	nonsignificant	-0.183529688	7.15708E-06	2.05263E-05	nonsignificant	-0.044035635	0.447182713	0.51202707	nonsignificant	0.079824771	0.058468646	0.088808025	nonsignificant	0.008313915	0.856334198	0.878250615	nonsignificant
Zm00001eb003030	17.11684614	17.84577677	17.68605711	14.67659039	13.32165781	13.35855544	12.07882736	10.68621013	10.97842028	13.98560868	15.03667348	15.63803048	5.877348464	4.99861817	5.491280839	7.930983651	8.992028874	9.602054838	10.35412198	11.0171854	10.22564181	8.361183616	8.746886188	10.65989669	Zm00001eb003030	0.224186815	0.03516491	0.047050414	nonsignificant	0.347452991	0.003703233	0.007004859	nonsignificant	-0.479041501	9.56064E-08	3.27957E-07	nonsignificant	-0.315750728	0.015647145	0.024654958	nonsignificant	0.678429127	3.81248E-08	1.05464E-07	nonsignificant	1.267461387	3.42031E-30	1.34632E-29	Increased
Zm00001eb003040	4.682089884	5.232413028	5.59393711	4.574385229	4.056437033	3.1409609	5.673810942	5.509977742	6.485210781	13.87310716	15.00519513	14.27503997	5.199538998	4.878491099	4.954933597	6.890775542	6.047466247	7.832082095	3.567470227	2.503051482	2.720031127	15.16469998	15.5373682	13.74846675	Zm00001eb003040	-1.238612478	3.79554E-14	9.96005E-14	Decreased	-2.177059037	9.13802E-52	1.2972E-50	Decreased	0.349484571	0.013802707	0.025855677	nonsignificant	0.7157435	4.90791E-09	1.38206E-08	nonsignificant	-1.044184176	4.92751E-09	1.44265E-08	Decreased	-0.374071715	0.013270697	0.018886008	nonsignificant
Zm00001eb003050	0	0	0	0	0	0	0	0	0	0	0	0	0	0	0	0	0	0	0	0	0	0	0	0	Zm00001eb003050				nonsignificant				nonsignificant				nonsignificant				nonsignificant				nonsignificant				nonsignificant
Zm00001eb003060	0.250871142	0.097361339	0.268384652	0	0	0	0.26528136	0.44610154	0.151609346	0	0	0	0	0	0	0.67636478	0.438079218	0.493687707	0.71968836	0.640949942	0.558507944	0	0	0	Zm00001eb003060	-7.437875199	2.42171E-08	5.04224E-08	Decreased	7.550950871	9.66665E-09	3.15824E-08	Increased	0.639317466	0.38571188	0.485053736	nonsignificant	-7.51561414	1.97634E-08	5.33788E-08	Decreased	6.758919172	4.36911E-07	1.12642E-06	Increased	4.974865911	0.003049868	0.00463703	Increased
Zm00001eb003070	11.82491987	11.78087343	13.36528435	11.95893834	11.79777677	11.68195772	13.45048007	10.8212578	13.93179074	12.78795553	14.03084052	13.34521156	10.08019819	8.902576064	9.958337047	12.58777067	12.66864236	11.61694708	9.487480548	10.13484329	9.616383416	14.307932	14.88662957	15.49209899	Zm00001eb003070	-0.472347877	2.05264E-09	4.48157E-09	nonsignificant	-0.451397682	1.13093E-07	3.40679E-07	nonsignificant	0.209056517	0.03399319	0.058905912	nonsignificant	-0.103184011	0.223338353	0.281544066	nonsignificant	-0.256349733	0.005907206	0.01049245	nonsignificant	-0.065259549	0.494911228	0.543302548	nonsignificant
Zm00001eb003080	3.87603923	3.304389841	4.215411484	5.147441109	5.990740101	5.444083339	5.895497134	6.119328744	5.806075325	5.725859651	5.803410044	6.619633286	0.821280147	0.932351159	1.17499687	3.820601189	3.934904687	4.426721767	4.487884937	4.380421392	4.416803847	5.819561628	5.049738388	4.869409046	Zm00001eb003080	0.027664365	0.81262651	0.838004043	nonsignificant	-0.083559068	0.481759218	0.562618155	nonsignificant	0.804980475	2.05896E-12	9.80477E-12	nonsignificant	-0.012404519	0.921984378	0.937713426	nonsignificant	1.906241201	1.75088E-28	1.0479E-27	Increased	1.538303631	1.01603E-15	2.76803E-15	Increased
Zm00001eb003090	0.03999553	0.069848936	0.032090736	0	0.034566949	0.029485226	0.042292901	0	0.02417056	0.089206115	0.020184345	0.042080326	0	0	0.036546384	0	0	0.042931061	0	0	0	0.072226353	0.019221116	0.059008489	Zm00001eb003090	0.141326929	0.947308525	0.955127147	nonsignificant	-4.441547002	0.023540596	0.039164803	Decreased	-0.911692515	0.501529217	0.596149625	nonsignificant	1.397774285	0.391372491	0.4569925	nonsignificant	-2.85041522	0.438610052	0.524078952	nonsignificant	1.50536568	0.37618916	0.424169526	nonsignificant
Zm00001eb003100	0.14723301	0.399980725	0.157511461	2.403282894	1.413879118	1.929637222	0.986037805	0.581802648	0.711820427	1.970332929	2.130029427	0.877809961	0	0	0.119587457	0.113414198	0.057133999	0	0	0	0	0.101288495	0	0	Zm00001eb003100	4.689888673	3.00237E-06	5.56777E-06	Increased	-1.575516101	0.696058663		nonsignificant	1.874449265	0.018787082	0.034254044	Increased	-1.138314555	0.679704515	0.734699116	nonsignificant	-2.266689522	0.574953119		nonsignificant	2.100833924	0.249350157	0.292634583	nonsignificant
Zm00001eb003110	0.907325971	0.704253752	0.715228392	1.108605184	1.614207993	1.439488016	2.423857073	1.962517701	2.308739837	9.869984168	11.18229479	10.88602908	1.168401175	1.090676765	1.241195403	0.588561646	0.630054459	0.375899146	3.111103638	3.181207827	3.153966976	3.05525609	3.641351313	2.72426603	Zm00001eb003110	0.972528837	0.005818034	0.008456616	nonsignificant	0.163125087	0.380327569	0.461359827	nonsignificant	1.683845209	8.6172E-11	3.72291E-10	Increased	2.187985242	2.88212E-14	1.07375E-13	Increased	1.160486579	2.72658E-07	7.1324E-07	Increased	-1.006000313	0.001737534	0.002696557	Decreased
Zm00001eb003120	0	0	0	0	0	0	0	0	0	0	0	0	0	0.069870574	0.033544568	0.031812954	0	0	0	0	0	0	0	0	Zm00001eb003120	-2.376770723	0.555872059		nonsignificant				nonsignificant				nonsignificant	-2.45481465	0.542971283		nonsignificant	-3.880458759	0.129869631	0.182659748	nonsignificant	-4.085094164	0.10822056	0.136027001	nonsignificant
Zm00001eb003130	18.35126199	19.70374032	17.28543327	18.41620048	17.97718422	17.38804567	18.0061228	16.01691247	15.53055408	22.67886653	23.02129929	21.24960983	20.68026693	21.29688929	25.70985587	23.65844187	18.97194508	23.36121948	20.37883062	23.13140828	18.56690376	22.88974424	22.79289918	22.60533959	Zm00001eb003130	-0.711907181	4.20791E-10	9.48812E-10	nonsignificant	0.022780798	0.839601136	0.872233835	nonsignificant	0.003797548	0.973787075	0.979963035	nonsignificant	-0.332150979	0.003802738	0.006514166	nonsignificant	-0.397629424	0.00101961	0.001980923	nonsignificant	-0.711164436	3.29791E-09	7.11535E-09	nonsignificant
Zm00001eb003140	0.055564097	0	0.148607675	0.030232406	0.0960448	0.136541922	0	0.016467438	0	0.294334418	0.476701369	0.277686981	0.129769646	0.229135003	0	0.112353293	0.080856504	0.04473173	0.154257964	0.094640366	0.154626143	0.974741309	1.308451063	1.912819925	Zm00001eb003140	-0.261342913	0.799484004	0.826699878	nonsignificant	-3.214270798	1.12371E-12	4.71493E-12	Decreased	-3.414042418	0.084838395	0.133516753	nonsignificant	3.769210875	9.58234E-13	3.30531E-12	Increased	-0.094087911	0.922939428	0.938596493	nonsignificant	-1.221240757	0.329794441	0.37616522	nonsignificant
Zm00001eb003150	0.157509767	0.128369726	0.033701129	0.079987609	0.108904813	0.092894602	0.011103816	0.043568843	0.063458748	0.128813711	0.031795869	0.071812035	0.035034591	0.039971579	0.025586915	0.04853217	0.158916967	0.011271362	0.174912486	0.059617961	0.163641299	0	0.01009284	0	Zm00001eb003150	-0.041520951	0.956385042	0.96285	nonsignificant	5.425584628	1.1566E-05	2.91846E-05	Increased	-1.28998737	0.097709326	0.151240743	nonsignificant	-4.780998878	0.000880619	0.001623383	Decreased	1.718132507	0.018462544	0.030542053	Increased	1.252086203	0.12065521	0.15046192	nonsignificant
Zm00001eb003160	0	0	0	0	0	0	0	0	0	0	0	0	0	0	0	0	0	0	0	0	0	0	0	0	Zm00001eb003160				nonsignificant				nonsignificant				nonsignificant				nonsignificant				nonsignificant				nonsignificant
Zm00001eb003170	99.88193231	103.9804178	107.5658202	97.06342274	95.76347103	99.90780299	92.40600646	90.72078929	94.84366842	106.1086624	110.4638106	105.2066949	9.607154008	9.328761499	9.580304704	18.14788393	18.97493458	20.74451382	44.79624553	44.66777901	45.79098333	31.57105257	33.83883827	24.0174772	Zm00001eb003170	1.922321333	0	0	Increased	0.756173651	2.92657E-15	1.40886E-14	nonsignificant	-0.002749407	0.944288882	0.958272845	nonsignificant	0.247740125	0.016557396	0.025987629	nonsignificant	1.974728677	4.8888E-260	2.1521E-258	Increased	3.030317473	0	0	Increased
Zm00001eb003180	182.9572543	201.354647	193.4730358	242.1263011	249.4306023	245.3433651	278.5691376	259.0435569	280.7246291	186.4044193	178.7216857	181.2268071	208.1298268	206.8530665	216.4950863	191.5795942	191.1329041	189.5682831	257.3043348	247.2835367	244.5529399	214.1760027	211.2092848	207.0849919	Zm00001eb003180	-0.050868203	0.070772152	0.090773315	nonsignificant	0.404892163	1.52078E-18	8.57305E-18	nonsignificant	0.663566211	9.427E-49	1.52269E-47	nonsignificant	-0.236569166	2.39783E-07	6.0116E-07	nonsignificant	-0.024769459	0.47926791	0.563595061	nonsignificant	-0.547209146	1.32086E-33	5.50959E-33	nonsignificant
Zm00001eb003190	30.77834656	30.13362774	32.14640974	18.61012503	19.42248374	19.00333732	30.70343316	32.36211306	30.13077872	15.6556381	17.33436015	16.41340535	24.64226451	24.47725288	24.13468813	15.85146892	15.82337851	16.19504269	26.33064229	26.71854305	27.06473604	25.15848868	25.97207815	23.80804682	Zm00001eb003190	-0.163141221	0.000616751	0.000977871	nonsignificant	0.256625102	5.73029E-06	1.49107E-05	nonsignificant	0.163152627	0.000277425	0.000665893	nonsignificant	0.26582847	1.32987E-05	2.92757E-05	nonsignificant	-0.141829658	0.000681782	0.001352467	nonsignificant	-0.073255206	0.116750775	0.145935922	nonsignificant
Zm00001eb003200	7.929448631	10.84770691	11.09860424	8.101503689	7.005480135	6.386960715	7.593012551	9.530706821	9.051585754	4.617974349	5.246693603	5.677723254	2.145873706	2.515340674	2.576222803	4.046607725	4.051429273	5.106865412	5.087649081	5.552446102	4.903646306	4.659513108	4.763433918	3.856312956	Zm00001eb003200	0.284504661	0.094044218	0.118406071	nonsignificant	0.386983753	0.027132733	0.044660253	nonsignificant	-0.030102556	0.838103787	0.880135041	nonsignificant	-0.373753653	0.050128545	0.072639176	nonsignificant	0.829679267	3.53078E-05	7.94635E-05	nonsignificant	1.62422522	2.14978E-17	6.18925E-17	Increased
Zm00001eb003210	9.117104381	8.944153357	7.241526616	6.356525189	6.514172026	6.667820107	6.483397921	7.886979711	7.235384201	1.115343267	1.126497462	1.387763052	1.315394444	0.993147735	0.865314656	0.736906608	0.607462493	0.886831905	2.993867322	4.015937967	3.630257675	0.70299191	0.417950331	0.327903383	Zm00001eb003210	2.710392886	2.05284E-42	1.00917E-41	Increased	3.041245698	6.22709E-29	5.08677E-28	Increased	-0.068010378	0.578932469	0.666152876	nonsignificant	-1.007423871	0.014415125	0.022829333	Decreased	1.478035816	2.22809E-10	6.98756E-10	Increased	2.581619908	1.89176E-41	9.04435E-41	Increased
Zm00001eb003220	0	0	0.02445312	0.024873434	0.052679985	0.078637028	0.048340744	0.027096866	0.027626927	0.05098125	0.023070687	0.048097771	0.015252398	0.04350432	0	0	0	0	0.050765729	0.038932246	0.114495515	0.023587043	0.032954574	0.022482215	Zm00001eb003220	4.041413812	0.05049037	0.066171107	nonsignificant	1.527971638	0.203425506	0.270768566	nonsignificant	2.238249405	0.242349815	0.332347539	nonsignificant	3.091183947	0.236503084	0.295975346	nonsignificant	1.534040987	0.285942773	0.365866824	nonsignificant	-1.675996955	0.503115479	0.551316201	nonsignificant
Zm00001eb003230	0	0	0	0	0	0	0	0	0	0.010821695	0.058766058	0.051048119	0	0.012312774	0	0	0	0	0	0	0	0	0.018653882	0	Zm00001eb003230				nonsignificant	-1.491559513	0.712017323		nonsignificant				nonsignificant	1.255074817	0.756103327		nonsignificant	-1.418050153	0.728199918		nonsignificant	-1.623076782	0.690802065		nonsignificant
Zm00001eb003240	0.475225159	0.697632449	0.287357086	3.979727167	3.428644169	3.554196028	0.021848801	0	0.024973353	0.092168975	0.145983187	0.065216951	2.867779376	3.146057456	3.423593514	0.11936997	0.312698377	0.155249354	0.298282837	0.11730931	0.183996782	0.277179514	0.297892785	0.203227918	Zm00001eb003240	3.813651861	4.82509E-41	2.32809E-40	Increased	-0.214950829	0.69554604	0.749805808	nonsignificant	-4.786640442	5.73815E-08	2.00781E-07	Decreased	0.02886243	0.95920385	0.968436744	nonsignificant	-4.245044748	4.285E-52	3.99437E-51	Decreased	-3.119547997	2.59664E-37	1.15724E-36	Decreased
Zm00001eb003270	0	0.051635277	0	0	0	0	0	0	0	0	0	0	0	0	0	0	0	0	0	0	0	0	0	0	Zm00001eb003270				nonsignificant				nonsignificant	-0.706438368	0.862551921		nonsignificant				nonsignificant				nonsignificant	0.300476569	0.941298685		nonsignificant
Zm00001eb003280	0	0	0	0	0	0	0	0	0	0	0	0	0	0	0	0	0	0	0	0	0	0	0	0	Zm00001eb003280				nonsignificant				nonsignificant				nonsignificant				nonsignificant				nonsignificant				nonsignificant
Zm00001eb003290	0	0	0	0	0	0	0	0	0	0	0	0	0	0	0	0	0	0	0	0	0	0	0	0	Zm00001eb003290				nonsignificant				nonsignificant				nonsignificant				nonsignificant				nonsignificant				nonsignificant
Zm00001eb003300	0	0	0	0	0	0	0	0	0	0	0	0	0	0	0	0	0	0	0	0	0	0	0	0	Zm00001eb003300				nonsignificant				nonsignificant				nonsignificant				nonsignificant				nonsignificant				nonsignificant
Zm00001eb003310	0	0	0	0	0	0	0	0	0	0	0	0	0	0	0	0	0	0	0	0	0	0	0	0	Zm00001eb003310				nonsignificant				nonsignificant				nonsignificant				nonsignificant				nonsignificant				nonsignificant
Zm00001eb003330	1.090873331	0.825552633	0.8363701	1.028809254	1.18374963	1.06333909	0.96127823	0.96990086	1.208623481	0.527168679	0.715683314	0.726899411	0.922035154	0.87663839	0.974647219	0.903327064	0.80429868	0.761110745	1.171020214	1.0322478	0.930956864	1.181979137	1.258208769	1.680980624	Zm00001eb003330	-0.00751125	0.975184284	0.978872956	nonsignificant	-0.233186225	0.313973006	0.393663741	nonsignificant	0.347610824	0.148756001	0.21872587	nonsignificant	0.358600045	0.143068112	0.189083553	nonsignificant	-0.094915788	0.696580119	0.754634859	nonsignificant	-0.427950783	0.094941805	0.120691805	nonsignificant
Zm00001eb003340	1.107330691	0.913734575	1.035117357	1.088006539	0.87960319	0.602346939	0.852623708	0.815665029	0.961561566	0.887207102	0.954895827	0.678670558	0.674339779	0.763909576	0.497731821	0.372661785	0.538169714	0.507753541	0.943149476	1.513744873	1.292446338	1.386744055	1.332990211	1.818780709	Zm00001eb003340	0.438248915	0.207708142	0.245713133	nonsignificant	-0.114764476	0.641710546	0.701352324	nonsignificant	-0.057488727	0.82215805	0.867549892	nonsignificant	1.295320085	9.57046E-06	2.12879E-05	Increased	0.683968772	0.022512435	0.036728718	nonsignificant	0.24322137	0.420276749	0.468441975	nonsignificant
Zm00001eb003350	17.27001178	17.39976463	17.26522268	23.05341305	23.19682736	22.65228834	18.42349445	16.09544042	17.12342069	16.11670144	17.15089871	15.95006798	18.73114035	19.27096179	18.29239096	17.9817253	19.32921063	17.26348468	24.21930981	24.10297369	25.66791181	26.76056712	26.73367953	28.16976743	Zm00001eb003350	-0.078837523	0.123225598	0.152308863	nonsignificant	0.018497285	0.738898508	0.787328682	nonsignificant	0.153898306	0.010731677	0.02049365	nonsignificant	0.200780369	0.001384767	0.00249899	nonsignificant	0.123426788	0.015180932	0.025445921	nonsignificant	-0.534908303	3.88137E-22	1.27738E-21	nonsignificant
Zm00001eb003360	25.89150862	29.07760841	30.11108232	97.99280367	100.372907	100.8504954	190.288761	185.7041718	187.1058432	79.5354014	79.66212478	82.44023981	211.1265136	219.9402333	221.8556828	124.8620426	120.3649766	120.2895293	172.7606673	166.4971923	166.7745152	33.8768586	40.25810963	30.4744967	Zm00001eb003360	-0.704158957	2.4069E-121	2.5485E-120	nonsignificant	2.433762147	3.5534E-211	2.8264E-209	Increased	2.888575579	0	0	Increased	-2.184954607	9.3018E-172	3.9434E-170	Decreased	-0.638960308	1.02309E-92	1.55381E-91	nonsignificant	-3.359627294	0	0	Decreased
Zm00001eb003370	29.80860514	29.45443642	28.95018089	10.66213208	14.39723809	12.3316422	0.767463754	0.491649445	1.441142446	0	0	0	5.258092365	4.078301358	3.852790037	0	0	0	0.287843971	0.353196139	0.115412396	0	0	0	Zm00001eb003370	9.759333369	4.6714E-16	1.30741E-15	Increased	4.896988454	0.010600181	0.018704458	Increased	-4.879880415	5.73232E-80	1.63234E-78	Decreased				nonsignificant	-4.395898333	1.04971E-16	4.3496E-16	Decreased	2.327102085	7.39254E-41	3.49869E-40	Increased
Zm00001eb003380	0.563959757	0.366478066	0.350773387	0.057088429	0.287158446	0.141809094	0	0.015547888	0	0	0	0.02759798	0.052509964	0.083207692	0.047937194	0	0	0	0	0	0	0	0	0	Zm00001eb003380	5.474220296	0.000646349	0.001022744	Increased				nonsignificant	-6.146176249	2.7475E-06	8.24055E-06	Decreased				nonsignificant	-4.773118092	0.01291011	0.021854491	Decreased	2.385705243	0.000857421	0.001365279	Increased
Zm00001eb003390	0	0	0	0	0	0	0	0	0	0	0	0	0	0	0	0	0	0	0	0	0	0	0	0	Zm00001eb003390				nonsignificant				nonsignificant				nonsignificant				nonsignificant				nonsignificant				nonsignificant
Zm00001eb003400	0.065112948	0.227428927	0.069658534	0.106283798	0.05002239	0.064002819	0.883614563	0.733301753	0.498430915	0.750344975	1.073434125	0.525220404	0.144829463	0.082619236	0.264434311	0.5768029	0.72011466	0.687271437	2.711514639	2.144155346	1.884470582	0.313559765	0.396366412	0.234828375	Zm00001eb003400	-3.585165035	9.77092E-13	2.43801E-12	Decreased	2.993417158	1.49459E-26	1.13671E-25	Increased	2.73106829	2.90917E-08	1.04202E-07	Increased	-1.449756871	0.000129591	0.000260823	Decreased	3.495210622	1.37186E-22	6.97375E-22	Increased	-0.874489528	0.258742996	0.30270321	nonsignificant
Zm00001eb003420	22.43676564	27.63701326	24.05278956	28.914627	28.63882776	27.80751327	34.87606658	31.66450637	33.46298237	27.87074477	25.50616891	27.22299871	31.12129404	31.35729329	29.45815564	32.60715409	34.772409	32.01166924	31.36389738	32.09701101	30.43044061	37.96509491	41.07694018	36.78076698	Zm00001eb003420	-0.635038338	5.29639E-20	1.67559E-19	nonsignificant	-0.142750088	0.067146865	0.101357433	nonsignificant	0.594684355	5.31746E-12	2.47188E-11	nonsignificant	-0.159520698	0.044561764	0.065243257	nonsignificant	-0.240425002	0.000743512	0.001468798	nonsignificant	-0.730103255	3.06461E-16	8.48461E-16	nonsignificant
Zm00001eb003440	12.78281805	13.2939752	13.13891431	5.318626427	5.696401784	6.816242119	2.532610491	2.872267809	2.692831462	11.39035401	10.09117136	10.85599865	131.3287548	139.3950081	144.3303223	154.2723487	151.8512298	151.9776188	7.6310519	7.368188546	7.579515367	112.2299967	119.3036397	94.43434592	Zm00001eb003440	-5.097380396	0	0	Decreased	-3.691931542	0	0	Decreased	-2.116136093	1.2135E-137	6.7936E-136	Decreased	-0.87117488	9.10358E-37	7.02557E-36	nonsignificant	-4.471585793	0	0	Decreased	-3.823267112	0	0	Decreased
Zm00001eb003450	0.287358643	0.518576757	0.33816131	0.234527607	0.240077027	0.29658235	0.455797093	0.545049572	0.607809629	1.610324897	1.406692633	1.292492493	0.776586971	0.938891294	0.87525776	4.200183667	3.788551191	3.901889455	1.196654713	1.305194223	1.135536946	0.889593715	0.980504868	0.522886913	Zm00001eb003450	-4.355124302	4.3523E-112	4.3302E-111	Decreased	0.762574749	0.002231734	0.00435013	nonsignificant	0.655559661	0.043043645	0.072803457	nonsignificant	-2.69269908	8.19027E-49	8.19485E-48	Decreased	0.217131578	0.307894712	0.388839702	nonsignificant	-1.604761269	5.02737E-08	1.02845E-07	Decreased
Zm00001eb003460	0.41977071	0.244365124	0.355517891	0.485343833	0.564348346	0.550151889	0.42538753	0.518361402	0.507361369	0.955762855	0.838547582	0.717683801	3.197880763	3.550869307	3.835704068	5.203932042	6.342633644	6.167319338	8.788865091	8.887606499	8.654088025	0.469267444	0.437090508	0.481693407	Zm00001eb003460	-3.884535719	2.7419E-122	2.9189E-121	Decreased	4.40707364	4.2217E-181	2.717E-179	Increased	0.664051721	0.064257154	0.104324703	nonsignificant	-4.055515662	9.8861E-122	2.6866E-120	Decreased	1.041881057	2.68896E-23	1.39627E-22	Increased	-3.784574601	3.08698E-69	2.13128E-68	Decreased
Zm00001eb003470	0	0	0	0.533959365	0.308422933	0.526162708	0.047169699	0	0	0	0	0	0.654848101	0.36790378	0.597821405	0	0.259649666	0.191525781	0.049535939	0.05065216	0.074481256	0.092062605	0.128625024	0.219375873	Zm00001eb003470	1.185827393	0.149643965	0.18191648	nonsignificant	-1.170840075	0.311190594	0.390707761	nonsignificant	2.012558349	0.618997086		nonsignificant	-0.418580005	0.700325315	0.752392662	nonsignificant	-3.483422748	2.23506E-05	5.10145E-05	Decreased	-7.353249399	5.54816E-08	1.13248E-07	Decreased
Zm00001eb003480	49.13487811	52.67491422	51.82332665	58.7280943	58.09339706	59.89198711	56.16742077	57.23834032	53.97667836	36.23932202	36.24780113	36.3883646	30.34822873	27.1448985	26.87277839	40.36264408	41.10464253	40.53662929	89.02196579	85.21358387	89.25649078	48.62854565	46.99816705	48.33805771	Zm00001eb003480	0.119208086	0.001333309	0.002055051	nonsignificant	1.032910347	1.0446E-104	3.2556E-103	Increased	0.285127801	2.52417E-10	1.05802E-09	nonsignificant	-0.142210524	0.006071254	0.010127959	nonsignificant	1.372963872	1.8396E-190	5.5878E-189	Increased	0.446723563	4.62686E-15	1.23446E-14	nonsignificant
Zm00001eb003490	38.2695941	37.27417741	36.65835792	15.07396474	15.82122435	14.89556052	50.40623009	54.67499437	51.41538572	76.5552425	77.66646743	77.31165845	207.4511521	207.3291681	197.8388808	177.201717	175.7956146	173.4618648	115.1383667	118.053564	117.3269324	65.55813656	67.30691558	70.47543754	Zm00001eb003490	-3.939779942	0	0	Decreased	0.946422755	4.414E-117	1.5816E-115	nonsignificant	0.640928662	1.72013E-63	3.71739E-62	nonsignificant	-1.753446503	0	0	Decreased	-1.07640983	0	0	Decreased	-2.867309494	0	0	Decreased
Zm00001eb003510	20.34174731	19.92986377	20.71772239	18.24568913	19.66265994	20.54466088	15.93261648	17.30271096	15.77235583	15.8490239	15.55084083	14.5949467	14.26887606	13.78896948	12.6655594	13.68426857	15.15324851	12.59471344	16.61009191	16.28707037	17.07696578	19.32762074	19.68875933	22.6611619	Zm00001eb003510	0.082298635	0.288897827	0.332224577	nonsignificant	-0.142360817	0.06859631	0.10334555	nonsignificant	-0.154757894	0.017885772	0.032765736	nonsignificant	0.193340524	0.031508208	0.047287925	nonsignificant	0.025179454	0.729935624	0.783261343	nonsignificant	0.164977178	0.023017647	0.031895421	nonsignificant
Zm00001eb003520	0	0	0	0	0	0	0	0	0	0	0	0	0	0	0	0	0	0	0	0	0	0	0	0	Zm00001eb003520				nonsignificant				nonsignificant				nonsignificant				nonsignificant				nonsignificant				nonsignificant
Zm00001eb003530	0	0	0	0	0	0	0	0	0	0	0	0	0	0	0	0	0	0	0	0	0	0	0	0	Zm00001eb003530				nonsignificant				nonsignificant				nonsignificant				nonsignificant				nonsignificant				nonsignificant
Zm00001eb003540	25.80429067	24.85472415	27.00812589	19.22668578	20.19238679	20.46455098	19.94804214	20.11761831	19.50577615	21.30173076	23.31184862	21.50868	9.691142596	9.799500095	9.727482222	29.71049603	30.54203335	30.37681738	14.61758397	14.71256173	13.91579411	18.30124941	18.87880139	17.13944173	Zm00001eb003540	-1.013156255	5.089E-130	5.683E-129	Decreased	-0.168639903	0.010343763	0.018283534	nonsignificant	-0.221538716	4.53884E-06	1.33185E-05	nonsignificant	-1.119162846	1.2918E-80	2.18475E-79	Decreased	0.294503037	9.08215E-07	2.29654E-06	nonsignificant	0.991802217	1.09219E-65	7.21376E-65	nonsignificant
Zm00001eb003550	17.03594207	15.42011019	16.46113962	15.23540132	15.55273481	15.82665733	17.60356384	16.98950013	16.44591291	18.36599834	18.32919994	17.9681553	11.31875461	11.1412879	10.17951734	14.75714594	13.57827353	14.12060197	16.61464562	16.76243252	16.37955477	21.99634627	19.93285833	22.40715079	Zm00001eb003550	-0.280624752	3.32466E-08	6.88054E-08	nonsignificant	-0.209591353	0.000447454	0.000949879	nonsignificant	0.222469719	3.15508E-05	8.45226E-05	nonsignificant	0.218349175	0.00077658	0.001441343	nonsignificant	0.337935704	1.32212E-09	3.97906E-09	nonsignificant	0.166025336	0.008357681	0.012175324	nonsignificant
Zm00001eb003560	0.096206593	0	0	0	0.055432335	0	0	0	0.058140679	0.026822424	0.048552103	0	0.032098567	0	0	0	0	0	0	0	0	0	0	0	Zm00001eb003560	1.455122173	0.718059292		nonsignificant				nonsignificant	-0.593221299	0.829716199	0.873676818	nonsignificant				nonsignificant	-1.418050153	0.728199918		nonsignificant	1.136871287	0.721499225		nonsignificant
Zm00001eb003570	9.809655636	9.70426772	9.534196543	8.721291221	8.127244979	8.760096111	9.491752279	9.576892946	12.63150794	7.79366989	8.412767646	6.34100114	18.3967709	16.51475685	18.59135252	13.33485596	18.58541931	17.61823784	9.255907538	9.173261289	9.135260862	16.07736206	16.14584429	20.24319896	Zm00001eb003570	-1.367023546	2.36844E-21	7.77609E-21	Decreased	-0.767104078	2.63004E-08	8.32859E-08	nonsignificant	0.285706825	0.0566081	0.093170376	nonsignificant	-0.298858887	0.037487511	0.055507742	nonsignificant	-1.227939306	7.6749E-23	3.93129E-22	Decreased	-1.299906602	2.22571E-25	7.93964E-25	Decreased
Zm00001eb003580	0.779066751	0.895422243	0.967020355	1.353187144	1.197020922	1.237036038	1.251567987	1.456387474	1.243433478	0.796414735	0.756091823	0.735606831	0.753128919	0.373865937	0.505009865	0.415466547	0.372083774	0.648627883	0.88732635	0.759881301	1.022860828	1.113140567	1.195216434	1.252570075	Zm00001eb003580	0.978756945	1.40238E-05	2.48916E-05	nonsignificant	-0.254327322	0.162973029	0.223285468	nonsignificant	0.742664168	1.19362E-05	3.34882E-05	nonsignificant	0.925168098	6.65022E-05	0.000137631	nonsignificant	0.442968111	0.083756262	0.123354998	nonsignificant	0.278998607	0.276544889	0.320610349	nonsignificant
Zm00001eb003590	0	0	0	0	0	0	0	0	0	0	0	0	0	0	0	0	0	0	0	0	0	0	0	0	Zm00001eb003590				nonsignificant				nonsignificant				nonsignificant				nonsignificant				nonsignificant				nonsignificant
Zm00001eb003600	0.32882039	0.396040028	0.303254825	0.320806038	0.313588637	0.222906369	0.455617469	0.322599537	0.411137661	0.404635421	0.389110428	0.429468078	0	0	0	0.104810362	0	0.0243417	0	0	0	0	0	0	Zm00001eb003600	2.318407761	0.006346478	0.00919131	Increased				nonsignificant	0.37553003	0.370109914	0.470196154	nonsignificant	-4.759229078	0.033448243	0.049948074	Decreased				nonsignificant	6.59290463	1.06662E-06	2.04394E-06	Increased
Zm00001eb003610	0	0	0	0	0	0	0	0	0	0	0	0	0	0	0	0	0	0	0	0	0	0	0	0	Zm00001eb003610				nonsignificant				nonsignificant				nonsignificant				nonsignificant				nonsignificant				nonsignificant
Zm00001eb003620	0	0	0	0	0	0	0	0	0	0	0	0	0	0.026992514	0	0	0	0	0	0	0	0	0	0	Zm00001eb003620				nonsignificant				nonsignificant				nonsignificant				nonsignificant	-2.309882761	0.56731299	0.638443579	nonsignificant	-2.514252198	0.533538513		nonsignificant
Zm00001eb003630	0	0	0	0.023463746	0.024847187	0	0.034200794	0.089464079	0.05212237	0.072137872	0.021763168	0	0.359699404	0.574542296	0.591075709	0.386166047	0.489479145	0.532325051	0	0	0.024001454	0.02225026	0.041449188	0.042416094	Zm00001eb003630	-5.33685442	4.96588E-10	1.11619E-09	Decreased	-1.981586937	0.30693094	0.387470601	nonsignificant	4.936415555	0.006206243	0.012326905	Increased	-4.104645213	2.18377E-10	6.646E-10	Decreased	-6.255991495	3.0434E-08	8.48011E-08	Decreased	-8.317831279	6.42912E-11	1.4865E-10	Decreased
Zm00001eb003650	20.46505444	19.56799215	18.71958771	33.39004649	33.21386565	33.43934621	33.49856833	32.8137625	32.90994033	33.10877096	33.21141708	31.89538804	127.8659671	126.9836991	130.5841411	91.96679209	87.34930743	86.61235901	32.74369212	30.38448261	34.61678856	100.4189268	96.21687334	98.78764299	Zm00001eb003650	-1.825760555	0	0	Decreased	-1.434814004	3.8623E-145	1.8364E-143	Decreased	0.917117916	3.62035E-67	8.35978E-66	nonsignificant	-0.229188937	1.29242E-06	3.08174E-06	nonsignificant	-2.250355014	0	0	Decreased	-3.132167738	0	0	Decreased
Zm00001eb003660	0.252136707	0.123603153	0.1277709	0	0	0	0	0	0	0	0	0	0	0	0	0	0	0	0.044209648	0.090411695	0.118173777	0	0	0	Zm00001eb003660				nonsignificant	6.280961694	3.27872E-05	7.90993E-05	Increased	-6.744087616	7.10278E-07	2.2502E-06	Decreased				nonsignificant	5.489516986	0.000421629	0.000854675	Increased	6.337995735	5.7898E-06	1.06319E-05	Increased
Zm00001eb003670	8.473208523	7.407359668	9.313931999	17.26870825	16.17298852	13.89555442	13.65540415	14.13515477	13.39105613	7.728319003	8.302455726	7.505655662	7.655295166	6.668772876	6.704839825	6.863388229	6.54218619	6.141544913	4.704692281	3.33939019	4.051478803	7.782172568	8.927764502	9.708818529	Zm00001eb003670	0.860041285	5.28319E-16	1.47524E-15	nonsignificant	-0.965461733	9.50175E-11	3.5554E-10	nonsignificant	0.869071385	1.31906E-18	8.754E-18	nonsignificant	0.054267672	0.662761814	0.719483766	nonsignificant	-1.067437338	4.06092E-13	1.45126E-12	Decreased	-0.156307093	0.20968761	0.250321629	nonsignificant
Zm00001eb003680	0	0.020638205	0	0.019289602	0	0	0.037488741	0.021013896	0	0	0	0	0.02365678	0.022492029	0.06478997	0	0	0	0.078738682	0	0.019731653	0	0	0	Zm00001eb003680	1.383689271	0.731745054		nonsignificant	4.508194587	0.051353331	0.079652969	nonsignificant	1.710361243	0.441684247	0.538131517	nonsignificant				nonsignificant	-0.446673844	0.747301187	0.798062902	nonsignificant	-2.90659645	0.106550136	0.134221785	nonsignificant
Zm00001eb003690	24.38673598	27.73501848	24.88006819	31.26804435	30.45669184	31.49126038	22.61579956	22.39094136	19.80785415	15.12511157	16.8263297	15.18436188	22.68341203	23.00068049	22.93244757	16.82631887	18.82540988	18.80425074	29.95338614	31.19599064	28.57323215	23.64000793	24.02457963	23.53747754	Zm00001eb003690	0.359804828	4.76248E-06	8.70899E-06	nonsignificant	0.494027232	3.74469E-10	1.3493E-09	nonsignificant	-0.086112471	0.319142037	0.416941816	nonsignificant	0.005737668	0.949714059	0.960556234	nonsignificant	0.115586709	0.126266081	0.178322725	nonsignificant	-0.253177039	0.002774458	0.004235827	nonsignificant
Zm00001eb003700	4.859100677	4.323730871	3.856816786	11.04768766	8.61451587	9.220663815	8.198187611	7.97584686	7.490645328	2.743052984	2.677359829	2.562535363	4.038921215	3.824764281	3.951616853	2.256936595	2.302000347	2.989668277	2.905520268	3.121595213	3.180884134	0.472803448	0.509918379	0.664126268	Zm00001eb003700	1.517832742	4.84934E-26	1.77769E-25	Increased	2.643303234	7.4633E-32	6.69981E-31	Increased	1.020650751	3.42007E-18	2.22691E-17	Increased	-2.578157396	2.35597E-25	1.34972E-24	Decreased	-0.630728174	1.63494E-05	3.77021E-05	nonsignificant	-0.275676739	0.057229989	0.075314791	nonsignificant
Zm00001eb003710	0	0	0	0	0	0	0	0	0	0	0	0	0	0	0	0	0	0	0	0	0	0	0	0	Zm00001eb003710				nonsignificant				nonsignificant				nonsignificant				nonsignificant				nonsignificant				nonsignificant
Zm00001eb003720	0	0	0	0	0	0	0	0	0	0	0	0	0	0	0	0	0	0	0	0	0	0	0	0	Zm00001eb003720				nonsignificant				nonsignificant				nonsignificant				nonsignificant				nonsignificant				nonsignificant
Zm00001eb003730	31.20307026	34.79897554	31.59380994	94.34712761	91.9266376	97.58644464	24.87559108	26.2404858	25.75534875	52.38498122	49.07940447	54.61715722	246.4481932	267.6413434	282.788586	355.136255	347.0564689	348.3743036	58.06371687	47.66822675	51.5147843	90.4751637	101.215934	73.75409698	Zm00001eb003730	-2.302674938	0	0	Decreased	-0.595739195	0.000216265	0.000476557	nonsignificant	-0.183062273	0.00959453	0.018471897	nonsignificant	-2.364702459	6.58475E-69	9.37925E-68	Decreased	-2.612604619	1.6636E-138	3.6507E-137	Decreased	-3.449505764	0	0	Decreased
Zm00001eb003740	16.46631336	14.05901479	16.06261495	11.3677335	10.73216908	13.1921133	12.54423723	13.349417	11.94133522	1.737597877	1.715607243	2.086407315	8.506614207	7.503669704	7.679538518	0.122749059	0	0	2.556054466	1.648610902	1.616128661	0	0	0	Zm00001eb003740	7.784750948	1.01175E-19	3.17432E-19	Increased	8.392016617	3.13207E-11	1.20526E-10	Increased	-0.139965767	0.267831591	0.361432546	nonsignificant	-3.04055288	0.414276754	0.479588317	nonsignificant	-2.294407191	7.0579E-22	3.50861E-21	Decreased	0.55866262	0.000187997	0.000313916	nonsignificant
Zm00001eb003750	14.24282793	14.39135067	13.1692345	10.93235537	10.5511315	11.09999825	17.37387718	15.82921072	15.30885844	12.59343916	12.96381394	13.27264637	10.35258604	10.84329549	12.5807326	17.1622625	16.28476799	16.70782026	11.52342787	8.028675113	10.70159849	12.20414449	10.51172023	12.60812532	Zm00001eb003750	-1.037264309	4.21904E-23	1.45165E-22	Decreased	-0.061363305	0.683941785	0.739175553	nonsignificant	0.377206946	0.000314265	0.000749045	nonsignificant	-0.887479741	1.24927E-14	4.73748E-14	nonsignificant	-0.430616687	0.004094081	0.007428535	nonsignificant	-0.112717515	0.365261593	0.413150099	nonsignificant
Zm00001eb003760	5.938245073	6.945105684	5.508317805	6.881730948	7.77331564	7.230123567	1.70737399	1.541913058	1.53954978	6.182181917	5.60433371	5.964648458	12.65365309	11.90544484	12.34952543	23.03019817	24.30005164	25.24602378	6.175969482	7.038320883	6.120815021	11.34845619	11.81184753	11.32861797	Zm00001eb003760	-2.146207218	5.6745E-224	1.0162E-222	Decreased	-0.674772875	1.61219E-13	7.10623E-13	nonsignificant	-1.777895284	1.30119E-37	1.63944E-36	Decreased	-1.454288593	6.37382E-96	1.31502E-94	Decreased	-1.204006738	4.65979E-46	3.95726E-45	Decreased	-1.424772244	3.15657E-51	1.72731E-50	Decreased
Zm00001eb003770	0	0	0	0	0	0	0	0	0	0.021179092	0.019168467	0	0.012672578	0	0.023138002	0	0.022108783	0	0	0	0	0.009798743	0.018253716	0.028019295	Zm00001eb003770	-2.382203502	0.554922642		nonsignificant	-3.094450951	0.250046719	0.324709419	nonsignificant				nonsignificant	0.977739679	0.66713417	0.723407026	nonsignificant	-2.885274981	0.385854824	0.469837427	nonsignificant	-3.090566206	0.348970276		nonsignificant
Zm00001eb003780	37.97875501	34.87773098	32.79014149	20.97732177	23.07230322	20.36249679	21.85191808	20.12382634	22.19488369	14.4577203	13.23892691	11.30730855	4.923967455	4.810383537	5.134390735	6.23823954	4.275513585	4.487195553	12.19764227	14.04837644	14.48748048	11.45692046	12.70474763	11.73596399	Zm00001eb003780	1.68710115	1.82158E-42	8.96693E-42	Increased	0.342237029	0.001094029	0.002209581	nonsignificant	-0.558029008	2.58644E-14	1.37733E-13	nonsignificant	0.87893882	1.89614E-09	5.47621E-09	nonsignificant	1.182228951	1.16668E-22	5.943E-22	Increased	2.409799495	1.022E-131	1.2236E-130	Increased
Zm00001eb003790	0.096509129	0	0.103246506	0.052510584	0.05560665	0	0.102052682	0.343226971	0.116647023	0	0	0	0	0	0.117581797	0.446048292	0.112351553	0.103592561	0.321516285	0.054793531	0.375997618	0.099589737	0.092761024	0.284774718	Zm00001eb003790	-3.062988386	0.070963069	0.091006192	nonsignificant	0.823010888	0.502007718	0.581663165	nonsignificant	1.62847148	0.29044139	0.386837999	nonsignificant	-0.851402899	0.502237096	0.567323915	nonsignificant	2.37187864	0.185935529	0.251431961	nonsignificant	0.328816977	0.901190588	0.915732622	nonsignificant
Zm00001eb003800	0	0	0	0	0	0	0	0	0	0	0	0	0	0	0	0.247977896	0.218614124	0.201570839	1.429960541	0.456932068	0.836134562	0	0	0	Zm00001eb003800	-5.81057859	0.000291655	0.000473905	Decreased	7.697539913	7.98559E-09	2.6252E-08	Increased				nonsignificant	-5.888480723	0.00027107	0.000528798	Decreased	6.905181319	3.23122E-07	8.40402E-07	Increased				nonsignificant
Zm00001eb003810	21.12063205	18.97236963	20.19652519	14.29394238	15.4784011	14.01336465	16.40247007	17.69508556	16.18065262	18.09109296	18.15283207	16.93966664	15.31851032	14.05923687	12.73748857	13.83047817	13.56578097	13.78559783	16.46302947	16.28055329	16.11350117	20.4829306	20.55803302	21.90451254	Zm00001eb003810	-0.327917416	7.61869E-12	1.84119E-11	nonsignificant	-0.20461017	7.61998E-05	0.000176457	nonsignificant	-0.10121481	0.046675238	0.078360738	nonsignificant	0.230984859	2.48365E-05	5.32575E-05	nonsignificant	-0.055770349	0.323560977	0.404952366	nonsignificant	0.099988333	0.109664358	0.137720937	nonsignificant
Zm00001eb003820	0.522275497	0.608074424	0.399097112	0.405957024	0.859785162	0.806725967	0.157792964	0.442245449	0.541075819	1.830532609	0.677762181	0.941999135	12.34707555	10.03509045	8.908393342	0.086209496	0.086858494	0.080086955	1.822794109	2.456917066	2.076300806	50.66099234	45.03585295	45.42595228	Zm00001eb003820	2.619123655	0.005588086	0.008139405	Increased	-4.31322628	6.9365E-165	3.935E-163	Decreased	-0.271060043	0.706765845	0.771225219	nonsignificant	8.743538084	3.5751E-48	3.53142E-47	Increased	-2.569540616	8.69047E-31	5.47451E-30	Decreased	-4.776755809	3.12118E-54	1.77966E-53	Decreased
Zm00001eb003830	260.1763948	241.3101155	256.728004	161.8760395	165.3395379	160.8142539	200.0311233	205.7150912	196.0397003	106.7497049	111.7987168	107.8114016	114.0634261	107.9167736	113.047794	77.0886641	76.04599281	79.49282751	180.1623611	188.338044	181.1200077	128.140775	132.1715225	136.139219	Zm00001eb003830	0.652966514	1.2132E-146	1.4962E-145	nonsignificant	0.632037391	3.31979E-52	4.74446E-51	nonsignificant	-0.172157504	1.71943E-07	5.76289E-07	nonsignificant	0.388032392	8.37509E-18	3.67749E-17	nonsignificant	0.443067906	1.05433E-51	9.76034E-51	nonsignificant	0.759660084	1.70519E-93	1.4941E-92	nonsignificant
Zm00001eb003840	11.78654399	11.35577198	11.5883134	10.22247289	10.01161338	9.992010636	7.693818686	7.385423632	7.482487459	8.69000823	8.571031999	7.792706348	11.09733445	11.83664282	10.60881014	11.86643958	11.75029408	10.8202003	12.7113075	12.08470471	12.1667807	12.63498467	11.15285997	13.30341151	Zm00001eb003840	-0.603212292	2.35584E-21	7.73646E-21	nonsignificant	0.156525695	0.041600962	0.065912261	nonsignificant	-0.460873558	5.79188E-12	2.68694E-11	nonsignificant	-0.274046016	0.000675289	0.001262929	nonsignificant	-0.130669217	0.04601077	0.071318145	nonsignificant	-0.368032414	7.06289E-08	1.43441E-07	nonsignificant
Zm00001eb003850	8.121020496	8.960388705	8.283864315	5.882962647	6.991552481	6.915127114	7.414205885	5.793143227	5.877933229	5.502393277	5.59955142	4.619901911	3.68619949	3.295024621	3.537764935	4.146190427	4.699579058	4.535919798	7.655055427	7.291417325	6.569628705	6.382629612	7.079521343	7.360769297	Zm00001eb003850	0.148998455	0.373210318	0.419369558	nonsignificant	0.207805056	0.163111327	0.223418397	nonsignificant	-0.24593104	0.09712267	0.150455459	nonsignificant	0.257088064	0.12452281	0.166846689	nonsignificant	0.761759242	1.30143E-05	3.0231E-05	nonsignificant	0.851072209	4.7881E-07	9.34208E-07	nonsignificant
Zm00001eb003860	0.02167366	0.025234189	0	0.117926311	0.099903474	0.170433118	0.160430276	0.154161267	0.078588461	0	0.021875877	0.022803416	0	0.082502543	0	0.100171862	0.075694479	0.046528862	0	0	0	0.044730983	0.04166385	0.021317881	Zm00001eb003860	0.397861036	0.627259961	0.667968244	nonsignificant	-3.849191642	0.082402681	0.121947583	nonsignificant	3.238284569	0.003664026	0.007543643	Increased	-1.423857984	0.185778996	0.238696649	nonsignificant	-3.894694035	0.165568815	0.226992359	nonsignificant	-1.236158231	0.552153474	0.597714271	nonsignificant
Zm00001eb003870	0.994004957	0.867974366	1.32924652	0.743651909	0.357953742	0.366396703	0.131387664	0.220943678	0.150177139	0	0	0	0	0	0.151380613	0.143566151	0.07232347	0.133370179	0.137978649	0.141087797	0.276615945	0	0	0	Zm00001eb003870	1.651540192	0.062059335	0.080357259	nonsignificant	5.191218447	0.003832963	0.007231349	Increased	-2.512625211	6.98378E-05	0.000180068	Decreased	-4.742749554	0.019758383	0.030641984	Decreased	1.575090856	0.297729829	0.377687895	nonsignificant	3.931328108	4.72597E-05	8.19267E-05	Increased
Zm00001eb003880	17.60704923	18.35453595	17.0149615	21.64696938	19.51032853	19.00316316	22.63801465	22.36556661	22.21115324	18.62112121	21.04313089	18.45122115	14.72114453	13.55248452	12.75726761	13.98493582	15.2033166	14.46863755	22.14211316	20.65499611	18.95008401	13.30794342	14.34553464	14.90955782	Zm00001eb003880	0.046767126	0.626838676	0.667617039	nonsignificant	0.697478142	1.45595E-11	5.71083E-11	nonsignificant	0.505218982	2.53531E-09	9.85558E-09	nonsignificant	-0.41727304	0.000109879	0.000222731	nonsignificant	0.319765788	0.00188876	0.003569595	nonsignificant	-0.049230609	0.637171808	0.678569976	nonsignificant
Zm00001eb003890	26.9661648	29.48381864	25.28623512	18.75505578	18.46075566	18.63300048	18.91491104	19.11125016	19.02278629	12.05667948	11.50254144	12.52288708	23.78193219	22.72521646	23.34196943	15.18264669	16.06964929	16.86971433	34.20565556	36.29219802	35.10127571	23.43870736	22.58846543	22.55106776	Zm00001eb003890	-0.201204666	0.002517255	0.003782231	nonsignificant	0.783417797	4.22062E-38	4.45787E-37	nonsignificant	-0.357340721	9.66418E-08	3.31394E-07	nonsignificant	0.129696591	0.079129425	0.110343922	nonsignificant	0.325231122	1.53889E-09	4.61449E-09	nonsignificant	-0.192209615	0.004930136	0.007350692	nonsignificant
Zm00001eb003900	2.979666954	2.910372345	3.080710702	4.167337547	3.986721459	4.088617948	4.726231735	4.658389168	4.423212556	3.512490772	3.673550842	3.177064632	4.937350895	4.453201962	4.141923517	5.279844756	5.610598408	6.053279628	3.331087488	3.610517615	3.8176335	3.797042573	3.815391471	4.140428947	Zm00001eb003900	-0.884874849	6.96003E-15	1.87409E-14	nonsignificant	0.033312485	0.800697688	0.83954975	nonsignificant	0.783649542	2.46109E-10	1.0326E-09	nonsignificant	-0.909300341	5.78896E-14	2.12299E-13	nonsignificant	-0.600743927	4.19588E-06	1.01244E-05	nonsignificant	-1.010391617	5.44061E-14	1.405E-13	Decreased
Zm00001eb003910	0	0	0	0	0	0	0	0	0	0	0	0.043283696	0	0	0	0	0	0	0	0	0	0	0	0	Zm00001eb003910				nonsignificant				nonsignificant				nonsignificant				nonsignificant				nonsignificant				nonsignificant
Zm00001eb003920	0	0	0	0	0	0	0	0	0	0	0	0	0	0	0	0	0	0	0	0	0	0	0	0	Zm00001eb003920				nonsignificant				nonsignificant				nonsignificant				nonsignificant				nonsignificant				nonsignificant
Zm00001eb003930	65.3365758	59.11394432	60.72035549	75.22405648	70.14733766	68.26718858	86.49379464	113.3441066	84.66659257	105.234801	106.5206845	101.6966141	33.48064903	28.98440351	24.306183	28.81433303	23.57337655	31.61295902	42.20397623	46.26984223	47.46788064	60.52552755	53.1395545	60.85462954	Zm00001eb003930	0.929565475	1.23529E-28	4.79511E-28	nonsignificant	-0.199303599	0.00886885	0.015831171	nonsignificant	0.780420794	5.29537E-08	1.85748E-07	nonsignificant	0.672742251	9.07476E-12	2.98281E-11	nonsignificant	0.378449065	4.94571E-05	0.000109957	nonsignificant	0.67694035	1.10557E-13	2.82829E-13	nonsignificant
Zm00001eb003940	0.126469381	0.294491303	0.067649153	0.068811946	0	0	0	0	0	0	0.063824674	0.266123382	0	0	0.077041919	0	0.14722992	0	0	0	0	0	0	0	Zm00001eb003940	-1.418960556	0.689064588		nonsignificant				nonsignificant	-3.444068598	0.148511905	0.218399428	nonsignificant	-2.462912137	0.541570531		nonsignificant	-1.418050153	0.728199918		nonsignificant	2.074943794	0.369238119	0.417070512	nonsignificant
Zm00001eb003950	0	0	0	0	0	0	0	0	0	0	0	0	0	0	0	0	0	0	0	0	0	0	0	0	Zm00001eb003950				nonsignificant				nonsignificant				nonsignificant				nonsignificant				nonsignificant				nonsignificant
Zm00001eb003960	49.26989097	51.01420825	51.11684452	54.42545651	52.68584886	57.57555062	10.62585477	10.04579239	11.0727622	11.30204861	12.84416	12.45500457	26.19081416	28.33408214	30.60691474	3.20867668	2.766237783	2.734959563	20.95074494	22.23554202	21.4946975	12.55555308	11.0617521	12.09415914	Zm00001eb003960	3.827020219	0	0	Increased	1.018167635	2.75014E-34	2.64315E-33	Increased	-2.092529136	1.1513E-229	1.3774E-227	Decreased	1.655072691	1.68162E-36	1.29324E-35	Increased	-0.668539209	8.3816E-21	4.01505E-20	nonsignificant	0.410801912	2.84796E-10	6.42639E-10	nonsignificant
Zm00001eb003970	5.9770727	4.993098713	6.250270283	6.357703551	6.207323839	6.129724506	5.542673166	5.415556249	5.584095638	6.307518682	5.426418613	5.863577198	2.820224632	2.26076274	2.953250459	2.513538331	2.243036573	2.068168129	7.10909838	6.881125504	7.287498124	7.54681343	7.557038562	7.529548646	Zm00001eb003970	1.039297018	3.1645E-15	8.61949E-15	Increased	0.071629363	0.458757971	0.540865895	nonsignificant	0.102305252	0.366307334	0.46636365	nonsignificant	1.349870269	5.47212E-25	3.1051E-24	Increased	1.133691518	5.82253E-18	2.5247E-17	Increased	0.681433573	5.44937E-06	1.00267E-05	nonsignificant
Zm00001eb004000	2.097414008	2.552257957	1.737163442	4.005251712	4.631239599	4.123309167	2.604233268	3.432875048	2.257027322	0.905434199	0.655581839	0.797274988	0.325061683	0.515095239	0.890262179	1.500987902	1.32325163	0.987692033	0.571017459	0.522422979	0.632630912	0.474763771	0.44220996	0.532383071	Zm00001eb004000	1.33002287	2.94233E-11	6.96139E-11	Increased	0.413714875	0.280739031	0.359592725	nonsignificant	0.538932082	0.010510538	0.020099812	nonsignificant	-1.774983816	3.22809E-08	8.59462E-08	Decreased	-0.281408849	0.512159865	0.59553097	nonsignificant	1.456020286	1.29726E-05	2.33123E-05	Increased
Zm00001eb004020	0	0	0	0	0	0	0	0	0	0	0	0	0	0	0	0	0	0	0	0	0	0	0	0	Zm00001eb004020				nonsignificant				nonsignificant				nonsignificant				nonsignificant				nonsignificant				nonsignificant
Zm00001eb004030	51.35462392	50.59810759	50.03279669	62.12885979	64.97143776	61.88420316	50.73880154	52.36335004	54.42554808	52.13224832	56.0827819	52.79752294	33.93271292	33.05927176	32.68736516	36.56596543	36.71932969	37.22884749	53.07476153	50.1802049	52.15233094	56.53833495	53.72851019	58.13368816	Zm00001eb004030	0.357957424	1.71531E-11	4.09415E-11	nonsignificant	0.045277833	0.46452133	0.546726568	nonsignificant	0.212357789	0.000102521	0.000259511	nonsignificant	0.226403423	0.00057939	0.001091497	nonsignificant	0.369987208	5.87629E-10	1.80161E-09	nonsignificant	0.190196061	0.002117276	0.003265026	nonsignificant
Zm00001eb004040	0	0	0	0	0.095069435	0	0	0	0	0	0	0	0	0	0	0	0	0	0	0.187358526	0	0	0	0	Zm00001eb004040	0.470124525	0.908276099		nonsignificant	2.208386357	0.584298798	0.654006379	nonsignificant				nonsignificant				nonsignificant	1.416769771	0.725588679		nonsignificant				nonsignificant
Zm00001eb004050	13.66346554	12.87427073	13.83999564	12.86913226	14.12836664	13.36483824	18.08687542	20.67282448	18.20030044	8.447691222	8.859587328	8.497118738	5.662159351	5.351589087	6.023805918	7.391963755	7.642066244	6.884920955	2.967842631	3.309740019	3.318902048	16.58169115	17.21876506	17.48078656	Zm00001eb004050	0.465679879	1.17594E-09	2.59895E-09	nonsignificant	-2.257432615	4.0176E-143	1.8625E-141	Decreased	0.656802058	1.80589E-22	1.4236E-21	nonsignificant	0.845971837	1.67642E-26	9.97765E-26	nonsignificant	-1.099846928	4.74252E-22	2.36877E-21	Decreased	0.825800536	6.6341E-22	2.17111E-21	nonsignificant
Zm00001eb004060	0	0	0	64.01040143	66.52144152	71.89721088	0	0	0	20.61673671	26.40355857	21.91082511	1.267740565	2.966948576	1.780524358	4.474820182	5.954632335	3.294243429	23.28849625	21.98786124	20.90393286	0	0	0.574973717	Zm00001eb004060	3.474808907	5.42059E-95	4.72618E-94	Increased	7.016284846	4.36728E-06	1.14839E-05	Increased				nonsignificant	-4.962870623	0.001729161	0.00308624	Decreased	3.184186233	1.23262E-31	7.90494E-31	Increased	-7.535378132	2.03533E-08	4.2378E-08	Decreased
Zm00001eb004070	0	0	0	0	0	0	0.043934232	0	0	0	0.083870691	0	0	0	0	0	0	0	0	0	0	0	0	0	Zm00001eb004070				nonsignificant				nonsignificant	1.217114984	0.76549105		nonsignificant				nonsignificant				nonsignificant				nonsignificant
Zm00001eb004080	0.03765119	0.043836492	0.040279649	0.136573328	0.057850321	0.037009264	0.0132713	0.074390797	0.045507604	0	0	0	0.066997446	0.111472901	0.107035338	0	0.029221206	0	0.097559331	0.014251098	0.15367343	0	0	0	Zm00001eb004080	2.592630666	0.126740886	0.156171093	nonsignificant	5.43457375	0.002466305	0.004778165	Increased	0.279873077	0.827136391	0.87160988	nonsignificant	-2.462912137	0.541570531		nonsignificant	-0.376729271	0.702523543	0.759511359	nonsignificant	-1.653204444	0.117515185	0.146814558	nonsignificant
Zm00001eb004090	37.68454729	33.27170488	32.97896222	27.40164128	29.34134036	28.4300942	34.17604302	32.2873676	32.47446549	28.25044053	27.8611499	27.9271978	20.46926252	20.88880633	20.45260216	23.07120857	22.48937034	22.50085914	29.90872002	29.67378692	30.34131152	22.54668581	21.43734288	20.1288085	Zm00001eb004090	-0.092148591	0.207769299	0.245775159	nonsignificant	0.648742116	3.30604E-15	1.58588E-14	nonsignificant	0.09004209	0.210171085	0.294368488	nonsignificant	-0.467121894	1.24017E-07	3.18143E-07	nonsignificant	0.269742726	0.000328275	0.000672651	nonsignificant	0.331498903	5.49615E-05	9.50365E-05	nonsignificant
Zm00001eb004100	0	0	0	0	0	0	0	0	0	0	0	0	0	0	0	0	0	0	0	0	0	0	0	0	Zm00001eb004100				nonsignificant				nonsignificant				nonsignificant				nonsignificant				nonsignificant				nonsignificant
Zm00001eb004110	0	0	0	0	0	0	0	0	0	0	0	0	0	0	0	0	0	0	0	0	0	0	0	0	Zm00001eb004110				nonsignificant				nonsignificant				nonsignificant				nonsignificant				nonsignificant				nonsignificant
Zm00001eb004120	21.75324172	22.05104719	19.676343	21.34829559	19.66676496	21.22324682	17.23169455	17.17060165	16.62138045	15.90346958	14.69711678	16.44760144	14.26869472	14.75944513	14.43485885	14.0014499	15.3542169	14.21511272	13.97013024	14.95890923	15.35062171	21.119211	20.96768817	23.22339736	Zm00001eb004120	0.099642144	0.091803522	0.115819717	nonsignificant	-0.399737535	4.40182E-09	1.47518E-08	nonsignificant	-0.153690049	0.010325607	0.019774197	nonsignificant	0.202964422	0.00386839	0.006619893	nonsignificant	-0.244435505	9.87247E-05	0.000213193	nonsignificant	0.1276435	0.049067651	0.065162751	nonsignificant
Zm00001eb004130	0	0	0	2.568979322	2.80546245	2.610576511	0	0	0	0	0	0	0	0	0	0	0	0	0	0	0	0.076128693	0	0	Zm00001eb004130	7.023241547	9.60065E-08	1.94512E-07	Increased	-0.626160512	0.878041108		nonsignificant				nonsignificant	0.392309164	0.923406949		nonsignificant				nonsignificant				nonsignificant
Zm00001eb004140	2.87049248	1.743680494	2.708481359	1.202903176	1.356009736	1.226762006	2.14927218	1.120206694	1.745503887	2.485385316	2.231441128	1.613231284	0.737620605	1.493097911	1.563992736	0.535620731	1.079305938	0.306203882	2.039299845	1.822065289	1.706780378	2.005410215	2.3477305	1.718574617	Zm00001eb004140	0.56905114	0.170719849	0.205157593	nonsignificant	0.034603665	0.887791044	0.912341548	nonsignificant	-0.382642957	0.165322056	0.239394663	nonsignificant	1.286315757	0.000795862	0.001475025	Increased	0.277154012	0.369768904	0.453826289	nonsignificant	0.526193637	0.093099583	0.118528738	nonsignificant
Zm00001eb004150	0	0	0	0.052954648	0	0	0	0	0	0	0	0	0	0	0	0	0	0	0	0	0	0	0	0	Zm00001eb004150	0.470124525	0.908276099		nonsignificant				nonsignificant				nonsignificant				nonsignificant				nonsignificant				nonsignificant
Zm00001eb004160	8.960149015	7.610803294	7.976592705	6.784731063	6.710718028	6.381247248	5.253974747	4.571886767	5.383825279	7.978124343	8.829656218	7.019682327	6.853936033	6.377831287	6.726936377	6.847576178	7.520196798	7.32718484	11.77027036	11.91141898	11.50501411	12.9738089	13.06652091	14.39551708	Zm00001eb004160	-0.542464346	2.79522E-12	6.86423E-12	nonsignificant	-0.039635623	0.564221155	0.640687288	nonsignificant	-0.529435385	7.64956E-09	2.8648E-08	nonsignificant	0.517074736	5.1352E-11	1.61999E-10	nonsignificant	0.547048287	8.01065E-15	3.06998E-14	nonsignificant	-0.119301215	0.167955155	0.20402133	nonsignificant
Zm00001eb004170	42.38061494	39.37955963	43.68998376	37.74607292	36.07314626	35.93340518	38.83764351	38.19270092	37.03336821	40.06761109	39.34703099	38.35708508	26.14629871	26.95093288	26.14762131	29.05314801	30.85884348	29.95463211	44.35249858	43.09890948	41.31226981	41.55337755	41.61276789	42.14824776	Zm00001eb004170	-0.127228323	0.001769161	0.002694681	nonsignificant	0.19994279	5.89808E-05	0.000138471	nonsignificant	0.023960542	0.601219916	0.679414912	nonsignificant	0.098777795	0.056783757	0.081560207	nonsignificant	0.429235012	7.3814E-23	3.78358E-22	nonsignificant	0.244204896	1.34221E-06	2.55765E-06	nonsignificant
Zm00001eb004180	85.37727436	86.66554829	86.86275407	66.43698702	67.66803507	68.08255807	56.82953426	56.66242503	54.54116809	10.50674279	10.90289389	10.63028628	54.75970307	55.91785944	59.99515776	32.33893397	35.72149059	33.1371364	39.8921274	41.75939901	41.06319299	32.51882515	32.74028814	29.22216677	Zm00001eb004180	0.583274827	7.84226E-50	4.29339E-49	nonsignificant	0.537360084	1.6415E-18	9.23779E-18	nonsignificant	-0.462288752	1.25827E-37	1.58672E-36	nonsignificant	-0.479581266	3.37385E-13	1.19075E-12	nonsignificant	-0.747580087	1.5047E-65	1.69259E-64	nonsignificant	0.182021482	3.52513E-05	6.16205E-05	nonsignificant
Zm00001eb004190	12.05276192	12.35988922	14.38655593	11.32452794	11.86362832	10.38007412	12.24353864	12.70064602	10.40311175	8.478568153	8.532546631	7.705481559	17.44428748	16.93942203	15.70422483	11.60536555	13.23552369	14.27006358	11.77334178	13.27418121	13.01264275	9.846346723	9.332096316	9.865372902	Zm00001eb004190	-0.637892804	4.9637E-11	1.16419E-10	nonsignificant	0.55080348	8.19642E-09	2.69213E-08	nonsignificant	0.027354013	0.785773282	0.83659671	nonsignificant	-0.811077853	4.26087E-15	1.65845E-14	nonsignificant	-0.666771105	1.89392E-15	7.45187E-15	nonsignificant	-0.786547243	8.58108E-18	2.50295E-17	nonsignificant
Zm00001eb004200	0.024736623	0.028800332	0.026463505	3.512848001	2.365956901	2.942100557	0.313890142	0.175947625	0.388677158	0	0	0.026026037	1.221470366	1.506591297	1.356202728	0.014291042	0	0	0.082409064	0.140443387	0.413028779	0.459472047	0.16643152	0.218975079	Zm00001eb004200	8.782444244	2.95684E-13	7.52316E-13	Increased	-0.247539523	0.71540047	0.767117442	nonsignificant	3.622759554	1.99945E-05	5.47218E-05	Increased	5.430806546	0.00011757	0.000237481	Increased	-2.953931637	2.05223E-12	7.09844E-12	Decreased	-6.098393709	3.0717E-20	9.61861E-20	Decreased
Zm00001eb004210	20.49826289	19.21669428	20.19594504	16.7097405	16.12903472	15.63816738	9.870677267	9.900975842	10.68845891	13.4756734	12.96655357	14.57212842	5.48242658	5.570607638	4.431904634	3.889097485	3.601984682	3.635336754	15.78671242	16.49852629	14.33503724	11.85450284	11.88560648	13.14988	Zm00001eb004210	1.707688681	8.11702E-79	6.14322E-78	Increased	0.498641984	3.11175E-09	1.05415E-08	nonsignificant	-0.815530687	7.92585E-31	8.25757E-30	nonsignificant	1.348286341	5.00737E-37	3.88533E-36	Increased	1.320614997	1.80781E-39	1.3735E-38	Increased	1.535257481	5.13774E-60	3.16166E-59	Increased
Zm00001eb004220	0	0.049904485	0	0	0	0	0	0	0	0	0	0	0	0	0	0	0	0	0	0	0	0	0	0	Zm00001eb004220				nonsignificant				nonsignificant	-0.706438368	0.862551921		nonsignificant				nonsignificant				nonsignificant	0.300476569	0.941298685		nonsignificant
Zm00001eb004230	0	0	0	0	0	0.074302123	0	0	0.045681962	0	0	0	0	0	0	0	0	0	0	0	0.084143028	0	0	0	Zm00001eb004230	1.260922873	0.755407219		nonsignificant	2.184641088	0.588542088		nonsignificant	1.217114984	0.76549105		nonsignificant				nonsignificant	1.394107568	0.729934682		nonsignificant				nonsignificant
Zm00001eb004240	11.04503613	9.8695657	9.844629052	10.82892459	10.12474747	9.933495334	7.417532653	7.300841885	6.150358903	9.148580106	7.836061192	8.643648957	4.046060907	2.805938744	3.128793319	4.98668051	4.581314495	4.619768032	7.169099045	8.302663378	7.94056362	8.502190838	9.073379304	10.44274482	Zm00001eb004240	0.706733656	1.06931E-11	2.57162E-11	nonsignificant	-0.098335119	0.372557672	0.453287414	nonsignificant	-0.397785544	0.00010828	0.000273343	nonsignificant	0.60076447	5.53191E-07	1.35242E-06	nonsignificant	0.961136596	1.03839E-11	3.48858E-11	nonsignificant	1.207784809	4.48289E-19	1.35761E-18	Increased
Zm00001eb004250	0.274834953	0.381520076	0.254441591	0.36809256	0.377614484	0.228587794	0.380043721	0.426058554	0.319406602	0.188613067	0.330745178	0.300282503	0.359732442	0.201188749	0.218937036	0.537408814	0.553760298	0.459529939	0.234769641	0.240059833	0.200030486	0.425411681	0.375921771	0.39508814	Zm00001eb004250	-1.090513683	0.000183995	0.000302933	Decreased	-0.665072144	0.037858072	0.060468972	nonsignificant	0.469861582	0.130647669	0.19575709	nonsignificant	-0.754659199	0.004396552	0.007474113	nonsignificant	-0.475691293	0.218537634	0.290353122	nonsignificant	-0.192771007	0.60775569	0.651187914	nonsignificant
Zm00001eb004260	0	0	0	0	0	0	0	0	0	0	0	0	0	0	0	0	0	0	0	0	0	0	0	0	Zm00001eb004260				nonsignificant				nonsignificant				nonsignificant				nonsignificant				nonsignificant				nonsignificant
Zm00001eb004280	0	0	0	0	0	0	0	0	0	0	0	0	0.871917638	0.956525111	0.79598769	0	0	0	0.223236198	0	0	0	0.096609189	0	Zm00001eb004280				nonsignificant	1.355944358	0.635550632	0.695927355	nonsignificant				nonsignificant	1.255074817	0.756103327		nonsignificant	-3.817419662	0.000370952	0.000756368	Decreased	-6.876841786	1.02263E-06	1.96199E-06	Decreased
Zm00001eb004290	9.721884977	8.489240312	9.835328566	10.57934848	9.575785475	10.47208725	8.969881342	9.292913212	9.439864828	11.29181501	10.02590801	9.207802374	4.833393182	4.412577553	4.740200228	6.748807457	7.213405823	7.352239873	9.473190175	9.784830273	10.64000175	11.76703032	12.0497383	10.79065605	Zm00001eb004290	0.107675188	0.218218623	0.257102338	nonsignificant	-0.050830819	0.568243898	0.644663055	nonsignificant	0.14223883	0.095832178	0.148679395	nonsignificant	0.318336651	0.000699085	0.001305299	nonsignificant	0.825138793	9.68162E-17	4.01504E-16	nonsignificant	0.585837192	3.22324E-08	6.6565E-08	nonsignificant
Zm00001eb004300	0.048457742	0.225673335	0.155521843	0.843706893	0.390885486	0.619210429	0.768617835	0.574453562	0.585690843	0.054040125	0.293459134	0.305901824	1.228733163	0.676347159	0.885576588	0.44792639	0.338473838	0.728201179	0.591928403	0.605266647	0.80910164	0.200018124	0.465757983	0.047662295	Zm00001eb004300	-0.127110766	0.863691457	0.881354167	nonsignificant	1.643085354	0.060558614	0.092442557	nonsignificant	2.351136826	0.009979631	0.019154901	Increased	-1.462930381	0.126239711	0.168901981	nonsignificant	-0.743982483	0.227784394	0.301254334	nonsignificant	-3.139554723	0.000238166	0.000395269	Decreased
Zm00001eb004310	13.76089382	12.40649522	13.38039415	12.658609	12.86742821	13.38299346	11.37593338	11.35355258	12.08659665	12.17614034	11.69701345	12.17763068	27.27491917	26.96782918	28.41622154	25.41659578	24.91216036	23.7992919	24.34645926	24.46470434	23.22003853	15.89995241	19.7836529	15.67135655	Zm00001eb004310	-1.344543063	1.14454E-81	8.8999E-81	Decreased	0.647637937	1.6051E-11	6.27757E-11	nonsignificant	-0.023594595	0.786827253	0.837551148	nonsignificant	-0.909333259	9.58563E-22	4.86438E-21	nonsignificant	-0.469993779	1.16225E-13	4.26149E-13	nonsignificant	-1.481642071	8.83287E-88	7.34415E-87	Decreased
Zm00001eb004320	4.017587306	4.20252475	4.040622426	3.791288006	2.748889488	3.136647232	1.703769534	1.376730184	1.605990914	1.190110943	1.879694679	1.79427642	0.26529466	0.371711455	0.267685651	0.253867371	0.207058806	0.089843003	1.15022451	1.199903611	1.350954557	0.896103923	0.794434923	0.957037218	Zm00001eb004320	3.732450646	2.52879E-34	1.09182E-33	Increased	0.644809364	0.008195032	0.014716931	nonsignificant	-1.224059923	5.12903E-15	2.84199E-14	Decreased	1.891722652	6.26835E-06	1.41586E-05	Increased	1.760947101	7.56694E-08	2.05468E-07	Increased	3.34109828	7.79095E-42	3.75612E-41	Increased
Zm00001eb004330	0.076385268	0	0	0.138537325	0.058682239	0	0	0	0	0	0	0	0	0.032307412	0	0	0	0	0	0	0	0	0	0	Zm00001eb004330	3.213369427	0.242243908	0.282819738	nonsignificant				nonsignificant	-2.08544493	0.602213028	0.679889848	nonsignificant				nonsignificant	-1.418050153	0.728199918		nonsignificant	0.723263855	0.833649902		nonsignificant
Zm00001eb004340	1.416191361	1.432682787	1.20557872	1.418938213	1.288653613	1.251992862	0.849213853	1.40757825	1.142871693	0.818559393	0.932599292	0.854030917	0.777898035	1.008044571	0.915311762	0.518841766	0.633328932	0.468090302	2.023363318	1.887555432	1.787885448	1.439119331	1.307241385	1.367463518	Zm00001eb004340	0.875288447	1.98669E-06	3.72542E-06	nonsignificant	0.631454928	1.60596E-06	4.39753E-06	nonsignificant	-0.095908105	0.586501144	0.672119521	nonsignificant	0.964893969	2.03567E-07	5.13286E-07	nonsignificant	0.804489729	1.4712E-07	3.9201E-07	nonsignificant	0.165733568	0.332896846	0.379386676	nonsignificant
Zm00001eb004350	0	0	0	0	0	0	0	0	0	0	0	0	0	0	0	0	0.090987591	0	0	0	0	0	0	0	Zm00001eb004350	-2.382203502	0.554922642		nonsignificant				nonsignificant				nonsignificant	-2.462912137	0.541570531		nonsignificant				nonsignificant				nonsignificant
Zm00001eb004360	0	0	0	0	0	0	0	0	0	0	0	0	0	0	0	0.075128897	0.075694479	0	0	0	0	0	0	0	Zm00001eb004360	-3.379527634	0.257247414		nonsignificant				nonsignificant				nonsignificant	-3.459043574	0.252573668	0.313768096	nonsignificant				nonsignificant				nonsignificant
Zm00001eb004370	35.11001027	35.02261888	36.08971739	34.02739099	33.54570551	34.38387282	37.43408598	39.91772236	37.16693723	31.46268493	31.05307136	30.70427772	37.8732409	37.74047648	36.41513562	38.82302247	39.56843117	39.40836192	53.28235296	51.85460866	54.80181325	37.0019435	35.5372816	38.21930353	Zm00001eb004370	-0.623739834	4.33064E-87	3.53907E-86	nonsignificant	0.691094224	2.73084E-48	3.63977E-47	nonsignificant	0.269503539	2.47157E-11	1.10247E-10	nonsignificant	-0.470058384	3.26138E-22	1.69103E-21	nonsignificant	0.242856094	2.82945E-12	9.73199E-12	nonsignificant	-0.495239673	1.61862E-35	6.97392E-35	nonsignificant
Zm00001eb004380	0	0	0	0	0	0	0	0	0	0	0	0	0	0	0	0	0	0	0	0	0	0	0	0	Zm00001eb004380				nonsignificant				nonsignificant				nonsignificant				nonsignificant				nonsignificant				nonsignificant
Zm00001eb004390	0	0	0	0	0	0	0	0	0	0	0	0	0	0	0	0	0	0	0	0	0	0	0	0	Zm00001eb004390				nonsignificant				nonsignificant				nonsignificant				nonsignificant				nonsignificant				nonsignificant
Zm00001eb004400	13.21234643	14.4315374	13.75883396	13.310678	13.69060605	13.98300276	15.31051075	14.65549924	13.59906773	12.4017004	13.70673962	12.54275303	9.585165517	9.652358163	8.969462559	9.629940353	10.91999668	10.52473939	13.62866102	13.11928691	14.1432422	14.08097059	14.34847077	15.84047998	Zm00001eb004400	-0.016071877	0.818855421	0.84338468	nonsignificant	0.046522965	0.528755566	0.606251924	nonsignificant	0.235775529	0.000635347	0.001454859	nonsignificant	0.129411621	0.114027693	0.154221404	nonsignificant	0.265235587	0.000223049	0.000464723	nonsignificant	0.135035603	0.074482578	0.096411784	nonsignificant
Zm00001eb004410	0.023753795	0.193592322	0.127060329	0.038773295	0.054745866	0	0	0.084478465	0	0.145696416	0.035963129	0.124959896	0	0	0	0.096062645	0	0.07649172	0	0.121377001	0.07932369	0.036768037	0.102740732	0.07009161	Zm00001eb004410	-1.32250011	0.368146287	0.414189404	nonsignificant	0.090651931	0.937346756	0.948892483	nonsignificant	-1.882282464	0.144342789	0.213389429	nonsignificant	-0.10093183	0.931673373	0.945517795	nonsignificant	4.314956313	0.040006937	0.062627494	nonsignificant	4.946196067	0.004397925	0.006589413	Increased
Zm00001eb004420	155.755339	146.3475573	150.1179491	104.1205269	107.2026712	108.1707498	76.0251772	79.96473366	76.48942409	144.2670932	143.9859755	145.7470628	81.53428836	81.74890226	83.7402862	51.81589378	50.416415	53.99142322	182.3756947	182.1832445	184.5675449	125.7586615	128.1908009	137.7375535	Zm00001eb004420	0.616289364	2.01003E-85	1.61951E-84	nonsignificant	0.64841885	1.48541E-50	2.06614E-49	nonsignificant	-0.798910028	6.4893E-122	3.1774E-120	nonsignificant	0.944808043	6.3419E-78	1.02473E-76	nonsignificant	0.881217591	1.2799E-241	5.1642E-240	nonsignificant	0.453598951	2.40774E-37	1.07355E-36	nonsignificant
Zm00001eb004430	1.430494841	1.78201131	1.624825392	0.88403112	0.773344869	1.018414162	0.454421542	0.495484562	0.483831566	1.483684772	1.069512188	1.108665925	0.337823056	0.313720665	0.236682234	0.721006832	0.60993101	0.75194687	0.209191158	0.187166854	0.157267838	1.135972496	1.024131524	0.995910358	Zm00001eb004430	-0.052942815	0.811775865	0.837245142	nonsignificant	-2.350238522	1.57151E-17	8.46962E-17	Decreased	-1.593543593	8.81697E-16	5.09677E-15	Decreased	0.217325086	0.305088584	0.369025907	nonsignificant	-0.950544863	0.016197484	0.027028492	nonsignificant	2.029839455	3.50009E-17	1.00065E-16	Increased
Zm00001eb004440	51.91717346	49.22417591	51.70848546	33.32532182	32.78568489	34.28967985	29.60217337	29.48963157	29.42881085	29.35739516	29.94829271	30.15761513	23.49852337	22.04181167	21.55771541	10.4908521	10.42315304	10.26985742	15.09322617	14.8521212	14.27899696	36.98932492	36.05003438	39.04419218	Zm00001eb004440	1.271778467	1.7281E-131	1.9454E-130	Increased	-1.180647785	1.4375E-88	3.70539E-87	Decreased	-0.626924812	2.12316E-50	3.57337E-49	nonsignificant	1.4646785	1.4188E-119	3.7698E-118	Increased	-0.871945012	1.15119E-52	1.08511E-51	nonsignificant	0.769816368	4.81981E-54	2.73731E-53	nonsignificant
Zm00001eb004450	0	0	0	0	0	0	0	0	0	0	0	0	0	0	0	0	0	0	0	0	0	0	0	0	Zm00001eb004450				nonsignificant				nonsignificant				nonsignificant				nonsignificant				nonsignificant				nonsignificant
Zm00001eb004460	0	0	0	0	0	0	0	0	0	0	0	0	0	0	0	0	0	0	0	0	0	0	0	0	Zm00001eb004460				nonsignificant				nonsignificant				nonsignificant				nonsignificant				nonsignificant				nonsignificant
Zm00001eb004470	0.033899009	0.11840372	0.072531051	0.184444392	0.11719163	0.099963165	0.107538578	0.100465921	0.081944963	0.945105285	0.923812811	1.069980608	2.216786635	2.49476024	3.014960059	1.370908731	1.77586605	1.309934795	0.075288791	0.153970629	0.188671222	8.57036419	6.646826003	7.035277633	Zm00001eb004470	-3.892662862	2.80994E-18	8.46404E-18	Decreased	-5.574982222	2.03144E-55	3.10515E-54	Decreased	0.540630466	0.606851562	0.683929639	nonsignificant	1.940595103	1.10753E-23	6.02074E-23	Increased	-4.482617441	3.16493E-28	1.87782E-27	Decreased	-5.558249539	2.57806E-29	9.96448E-29	Decreased
Zm00001eb004480	3.025886507	2.905702668	3.956487333	3.011334469	2.667338558	2.465870398	3.062956466	2.176791727	2.438184914	2.033335616	1.487903754	1.863910226	1.587688919	1.017284159	1.354899013	1.583784671	2.197861485	1.637868222	2.03909963	1.850112811	1.684113246	2.02827367	1.864340241	1.94598724	Zm00001eb004480	0.172688316	0.395507	0.442295707	nonsignificant	0.09416709	0.644318121	0.703683808	nonsignificant	-0.201201797	0.282000832	0.377314117	nonsignificant	-0.272723877	0.211503223	0.268279088	nonsignificant	0.223658598	0.358803357	0.442377152	nonsignificant	0.903357556	6.44641E-05	0.000110966	nonsignificant
Zm00001eb004490	15.97626339	16.25349676	16.24190182	16.78700987	15.77029697	16.07921113	4.021600284	3.820478317	3.525998787	3.321477512	3.638218192	3.197895371	7.990434638	7.88772483	9.322941324	10.55354106	9.263858998	8.164564836	4.104613011	3.919609976	4.488447057	1.828301031	1.967186173	1.592433014	Zm00001eb004490	0.383236046	0.000131896	0.000219434	nonsignificant	1.375560753	9.6019E-14	4.28583E-13	Increased	-1.928967315	1.36006E-73	3.49704E-72	Decreased	-2.756372847	4.37149E-69	6.25161E-68	Decreased	-1.282025558	5.14634E-22	2.57003E-21	Decreased	0.523564203	2.35234E-07	4.66012E-07	nonsignificant
Zm00001eb004500	29.52503681	27.22282974	28.93750599	17.07909549	18.59836617	17.78198486	21.34282115	22.66803309	20.75329832	15.17559207	14.93141274	14.25230625	14.13142016	12.98910469	12.23131399	13.61171161	13.35479639	13.42041901	18.32707508	19.55330966	18.58387244	7.753854401	8.047068587	7.542481469	Zm00001eb004500	-0.011279055	0.831545327	0.854645435	nonsignificant	1.434579557	5.1644E-102	1.55557E-100	Increased	-0.242984121	1.13461E-06	3.52497E-06	nonsignificant	-1.171545614	6.50807E-62	8.25144E-61	Decreased	0.250728854	2.89579E-05	6.56482E-05	nonsignificant	0.705074131	1.3857E-31	5.59831E-31	nonsignificant
Zm00001eb004510	1.101142354	1.013222777	1.064012608	0.927686977	0.450259405	0.977623303	0.957806947	0.715850696	0.837185406	0.693223059	0.412299516	0.597956241	0.734774847	0.833810418	0.519319604	1.231279138	0.723653235	1.601368334	0.611401917	0.927684921	0.830328072	0.934691174	1.024236305	0.821034518	Zm00001eb004510	-1.007698278	0.010514844	0.014893436	Decreased	-0.071683705	0.841614997	0.873928158	nonsignificant	-0.176827015	0.589208511	0.672241894	nonsignificant	-0.738449463	0.038614187	0.057075597	nonsignificant	-0.086975454	0.82870873	0.867596737	nonsignificant	0.190566769	0.606499693	0.650060946	nonsignificant
Zm00001eb004530	67.09501761	74.4712411	76.97185087	43.19424161	41.13984268	51.02167562	40.23479075	41.67230728	39.64868028	14.31879512	17.70070965	19.02782181	0	0	0	0.995074569	0.911423317	0.924405044	3.825387636	4.089386592	2.004407125	2.585268265	3.687250699	2.61818389	Zm00001eb004530	5.165315266	2.03717E-67	1.36958E-66	Increased	0.3161995	0.450871526	0.534157541	nonsignificant	-0.684681905	2.63284E-12	1.24536E-11	nonsignificant	1.271923161	0.016607134	0.026061407	Increased	7.223350379	3.3519E-08	9.31331E-08	Increased	11.53738604	2.06552E-22	6.8592E-22	Increased
Zm00001eb004540	6.895227471	6.238528539	6.002628641	3.797513053	4.057810436	3.714783315	3.929506684	3.76882522	4.224260047	5.576402142	5.33920474	5.504670567	2.465614797	2.003606223	2.250899561	1.435300374	1.268406133	1.514161741	4.594234645	3.753425791	4.370838727	2.824404101	2.817926329	3.033798263	Zm00001eb004540	1.038364893	1.34747E-17	3.96993E-17	Increased	0.713080687	9.81147E-11	3.66667E-10	nonsignificant	-0.522049533	2.69475E-09	1.04617E-08	nonsignificant	0.658480168	1.09553E-06	2.62451E-06	nonsignificant	0.650414312	5.17168E-08	1.42117E-07	nonsignificant	1.092198931	3.29209E-24	1.14223E-23	Increased
Zm00001eb004550	19.92945654	22.04752616	22.24230353	27.62141635	24.60633962	27.64798961	16.80533857	16.16595767	17.40865258	6.130289197	6.852498802	6.351933827	6.761344872	7.289896396	6.92854376	8.553113922	8.175579885	7.781122086	13.89494879	13.54489831	13.83872596	7.864651722	8.630482132	6.850037731	Zm00001eb004550	1.289881642	1.49721E-88	1.2388E-87	Increased	0.982031141	1.23311E-27	9.66324E-27	nonsignificant	-0.18866941	0.001935501	0.00415018	nonsignificant	-0.450202405	6.09654E-06	1.37836E-05	nonsignificant	0.705056136	4.69684E-23	2.41929E-22	nonsignificant	1.194842682	2.53226E-59	1.54207E-58	Increased
Zm00001eb004560	1.737493248	1.589925905	1.417404324	1.650444365	1.895076331	1.51937618	0.897141241	0.881766639	1.067580885	1.211844013	1.225833355	1.106619092	0.829805911	1.128124895	1.061976469	1.242158908	1.244745159	1.303642155	2.045617939	2.16429606	1.772356787	1.667028101	1.982793231	1.851862458	Zm00001eb004560	0.00029448	0.99853775	0.998845708	nonsignificant	0.280649479	0.057916086	0.088893552	nonsignificant	-0.577562724	0.000858811	0.00193358	nonsignificant	0.156823386	0.326450205	0.391258966	nonsignificant	0.712805613	4.8635E-05	0.000108211	nonsignificant	0.231583005	0.216305476	0.257578009	nonsignificant
Zm00001eb004570	4.587429452	4.152664852	4.012029604	3.881309192	5.035269471	4.644493537	3.043961514	3.670835541	3.257485817	2.685850775	2.639231372	2.533940124	2.249922459	1.513409868	1.844399671	1.378149206	1.522036068	1.711135413	2.814589123	3.880757979	3.995787623	5.017893635	4.343129374	4.027072082	Zm00001eb004570	1.138831006	6.92777E-11	1.61476E-10	Increased	-0.164478715	0.314673411	0.39445857	nonsignificant	-0.195428324	0.160967768	0.233911337	nonsignificant	1.155286633	7.06167E-11	2.20921E-10	Increased	0.661241629	0.000845405	0.001658312	nonsignificant	0.768825191	1.65188E-05	2.94725E-05	nonsignificant
Zm00001eb004590	6.482810978	6.082403513	5.616551948	3.724298393	3.506780301	3.516619295	3.646376745	3.065903841	3.448885497	2.701500274	2.993209891	3.056631369	2.772703112	2.986221241	2.909356795	1.66347195	2.167753794	2.442922093	4.681313236	4.718277115	3.963183878	3.932004219	3.347526478	4.985797372	Zm00001eb004590	0.359235841	0.021770446	0.029834332	nonsignificant	0.285906178	0.052521511	0.081270146	nonsignificant	-0.677149195	3.07028E-09	1.18745E-08	nonsignificant	0.583844774	0.001077745	0.001969649	nonsignificant	0.352753642	0.006796498	0.011971091	nonsignificant	0.649728113	8.37831E-08	1.69495E-07	nonsignificant
Zm00001eb004600	0	0	0	0	0	0	0	0	0	0	0	0	0	0	0	0	0	0	0	0	0	0	0	0	Zm00001eb004600				nonsignificant				nonsignificant				nonsignificant				nonsignificant				nonsignificant				nonsignificant
Zm00001eb004610	0	0	0	0	0	0	0	0	0	0	0	0	0	0	0	0	0	0	0	0	0	0	0	0.129369086	Zm00001eb004610				nonsignificant	-1.499502115	0.710503319		nonsignificant				nonsignificant	1.26958128	0.753297432		nonsignificant				nonsignificant				nonsignificant
Zm00001eb004630	62.03866133	61.52196596	65.34645855	30.78905706	30.78590574	32.21398384	41.07722947	37.32058502	40.32404389	37.25924433	38.70957652	38.35512457	77.62547286	80.98367298	83.37237487	80.46835512	85.02670645	88.78373868	25.68445312	24.43510687	25.00053095	42.42160698	42.36252708	35.63697252	Zm00001eb004630	-1.854189383	0	0	Decreased	-0.520726007	2.60478E-10	9.48702E-10	nonsignificant	-0.508426819	8.66563E-21	6.36767E-20	nonsignificant	-1.458943823	7.48546E-88	1.40646E-86	Decreased	-1.959008041	0	0	Decreased	-0.776254117	2.98779E-54	1.70394E-53	nonsignificant
Zm00001eb004640	0	0	0	0	0	0	0	0	0	0	0	0	0	0	0	0	0	0	0	0	0	0	0	0	Zm00001eb004640				nonsignificant				nonsignificant				nonsignificant				nonsignificant				nonsignificant				nonsignificant
Zm00001eb004650	0.187133555	0	0.066732498	1.900626978	1.150108282	1.042344009	0	0.073947274	0.150787615	0.904330011	0.692558254	0.787552122	0.249742513	0.316595122	0.075997991	0	0	0	0.138539537	0.070830662	0.1388702	0.321844881	1.259061214	1.165724152	Zm00001eb004650	6.300479366	8.03147E-06	1.44792E-05	Increased	-2.817997073	0.007885799	0.014191303	Decreased	-0.046517119	0.983160907	0.987171914	nonsignificant	5.761888563	0.000190676	0.000377473	Increased	-1.14675848	0.445925021	0.531720742	nonsignificant	-1.727203898	0.30074514	0.346145648	nonsignificant
Zm00001eb004660	151.1688439	157.0257123	149.8673914	142.1923829	156.0324407	151.9176524	158.6986808	144.5437454	156.3750395	112.9189808	112.4953017	116.613059	171.0599036	164.6350898	161.8112635	154.8332522	161.9150148	158.1130408	160.6997086	154.1871374	156.392187	138.7141036	134.6352832	144.6763682	Zm00001eb004660	-0.492709208	6.23348E-51	3.46198E-50	nonsignificant	0.33400994	7.93272E-14	3.56006E-13	nonsignificant	0.166301809	5.67925E-05	0.000147859	nonsignificant	-0.565013672	2.66071E-34	1.9443E-33	nonsignificant	-0.348852028	1.20242E-29	7.38222E-29	nonsignificant	-0.537656308	9.79718E-48	5.13272E-47	nonsignificant
Zm00001eb004670	27.46685909	29.95335967	28.29854635	14.04240508	15.35071937	15.13380667	46.963861	44.27080653	46.85642037	12.16753846	12.23805462	12.74741477	18.84218768	20.39813649	21.91569622	77.25297386	78.79455516	78.24476617	35.40236068	37.49663706	37.40343095	8.584439253	8.248408848	6.747310911	Zm00001eb004670	-2.811065537	0	0	Decreased	2.385973243	6.4395E-179	4.0737E-177	Increased	0.849734467	1.84162E-63	3.97242E-62	nonsignificant	-3.693513919	0	0	Decreased	0.578672443	1.43063E-22	7.26875E-22	nonsignificant	0.067304795	0.317294499	0.363383243	nonsignificant
Zm00001eb004690	0	0	0	0	0	0	0.91714302	0.711822892	0.56447016	0	0	0	0	0	0	0	0	0	0	0	0	0	0	0	Zm00001eb004690				nonsignificant				nonsignificant	5.954815258	8.31253E-05	0.000212501	Increased				nonsignificant				nonsignificant				nonsignificant
Zm00001eb004710	0.620567892	0.525464874	0.627678026	0.30695525	0.481079301	0.454718066	0.322141298	0.334393924	0.40912228	0.150994468	0.204989836	0.166196661	0.81313224	0.959213384	0.384907471	0.312889757	0.183893057	0.411780429	1.603798881	1.358073783	1.155481755	1.420471846	0.943502385	0.854533548	Zm00001eb004710	0.031877836	0.94587101	0.953810994	nonsignificant	0.517287513	0.055646876	0.085649884	nonsignificant	-0.576984269	0.121420243	0.183412995	nonsignificant	1.438304218	0.000203285	0.000401076	Increased	0.665996588	0.037357323	0.058766701	nonsignificant	-0.696251654	0.063022309	0.082475344	nonsignificant
Zm00001eb004720	0	0	0	0	0	0	0	0	0	0	0	0	0	0	0	0	0	0	0	0	0	0	0	0	Zm00001eb004720				nonsignificant				nonsignificant				nonsignificant				nonsignificant				nonsignificant				nonsignificant
Zm00001eb004730	0	0	0	0	0	0	0	0	0	0	0	0	0	0	0	0	0	0	0	0	0	0	0	0	Zm00001eb004730				nonsignificant				nonsignificant				nonsignificant				nonsignificant				nonsignificant				nonsignificant
Zm00001eb004740	0.023692668	0	0.012673336	0	0	0	0.012526796	0	0	0	0	0	0	0	0	0	0	0	0	0	0.013186594	0.012224474	0	0	Zm00001eb004740				nonsignificant	0.335620167	0.934447665		nonsignificant	-1.16119395	0.700539071	0.76566949	nonsignificant	0.392309164	0.923406949		nonsignificant	0.505503199	0.901407529		nonsignificant	1.712580074	0.668464183		nonsignificant
Zm00001eb004750	0.075590894	0.190685939	0.12130193	0.233064216	0.101625947	0.099069497	0.053288593	0	0.045681962	0.028099682	0.050864108	0.079531126	0	0.015985714	0	0.043670984	0.102666075	0.013523167	0	0	0	0.260012613	0.302729942	0.198266799	Zm00001eb004750	1.035141407	0.294674467	0.338295606	nonsignificant	-6.452287348	4.31313E-06	1.13486E-05	Decreased	-1.790773257	0.09615346	0.149109724	nonsignificant	1.88502152	0.024438766	0.037351906	Increased	-1.418050153	0.728199918		nonsignificant	4.069834607	0.011562676	0.016584591	Increased
Zm00001eb004760	0.055032701	0.064073422	0.029437288	0	0	0	0	0	0	0	0	0	0.752810217	0.803031322	0.687252602	2.813763539	2.915029218	4.002121799	0.030556539	0	0.061258941	0.085184048	0.039671556	0.027064662	Zm00001eb004760	-10.64048768	7.01099E-19	2.14864E-18	Decreased	-0.561354875	0.707270703	0.759822373	nonsignificant	-3.928739437	0.061301963	0.099958887	nonsignificant	-6.399151593	8.55532E-39	6.92558E-38	Decreased	-4.873402114	2.84921E-11	9.35901E-11	Decreased	-4.340693974	1.75982E-12	4.32588E-12	Decreased
Zm00001eb004770	1.386737923	1.071666324	1.29567439	0.645793144	0.935087051	1.023809362	0.525084007	0.559944869	0.336683634	0.567272034	1.124630724	0.987548093	0.404082203	0.353452092	0.383648895	1.329431619	1.127949298	1.079014225	0.907833078	1.0039282	0.714518418	1.074814569	1.094243301	1.381842911	Zm00001eb004770	-0.854480765	5.86807E-05	0.000100126	nonsignificant	-0.274062668	0.190924151	0.256278723	nonsignificant	-1.237726613	1.02522E-07	3.50666E-07	Decreased	-0.374760237	0.050796668	0.073536573	nonsignificant	0.931612401	0.000442965	0.000895955	nonsignificant	1.300806615	8.07584E-08	1.63491E-07	Increased
Zm00001eb004780	4.290137199	4.407279615	4.482768515	5.52098771	4.713559071	4.532234324	3.068853302	2.891949864	3.202704153	4.198046285	3.656229557	4.076769497	0.982312945	0.547026908	0.819903405	0.826177615	0.844638346	0.778789847	2.16021049	2.399926622	2.733043572	3.689233322	3.774841854	3.74913267	Zm00001eb004780	2.176586595	8.02222E-61	5.03389E-60	Increased	-0.460145523	7.74004E-05	0.000179102	nonsignificant	-0.36300491	0.000123094	0.000308353	nonsignificant	1.81450653	7.14014E-40	5.94479E-39	Increased	1.365139164	4.6168E-13	1.64573E-12	Increased	2.071648492	2.38421E-38	1.08295E-37	Increased
Zm00001eb004790	16.56226052	17.39670354	17.16822132	18.55477607	19.50059993	19.94538792	11.87516941	13.36380097	11.99848224	15.26759333	14.74399894	15.49541798	8.077147237	7.516304258	6.391982973	9.68734657	9.800193776	9.275411666	16.27878263	15.13678948	15.21070905	19.75365208	18.75348065	18.92956417	Zm00001eb004790	0.596969611	3.69637E-20	1.17564E-19	nonsignificant	-0.139909451	0.039306219	0.062602094	nonsignificant	-0.296503151	1.23384E-05	3.45642E-05	nonsignificant	0.617057198	4.04577E-17	1.72719E-16	nonsignificant	0.815374225	1.40112E-21	6.90586E-21	nonsignificant	0.800473205	1.40637E-20	4.44318E-20	nonsignificant
Zm00001eb004800	0	0	0	0	0	0	0	0	0	0	0	0	0	0	0	0	0	0	0	0	0	0	0	0	Zm00001eb004800				nonsignificant				nonsignificant				nonsignificant				nonsignificant				nonsignificant				nonsignificant
Zm00001eb004810	0	0	0	0	0	0	0	0	0	0	0	0	0	0	0	0	0	0	0	0	0	0	0	0	Zm00001eb004810				nonsignificant				nonsignificant				nonsignificant				nonsignificant				nonsignificant				nonsignificant
Zm00001eb004820	0	0.059158297	0	0	0	0.049944804	0.053729724	0	0	0.113329181	0.512851687	0.160378992	0	0	0.061905648	0	0	0	0	0	0	0	0	0	Zm00001eb004820	0.470124525	0.908276099		nonsignificant				nonsignificant	0.255342311	0.950103626		nonsignificant				nonsignificant	-1.418050153	0.728199918		nonsignificant	-0.661296103	0.871255774		nonsignificant
Zm00001eb004830	0	0	0	0	0	0	0	0	0	0	0	0	0	0.263116217	0	0	0	0	0	0	0	0	0.797243394	1.529702034	Zm00001eb004830				nonsignificant	-5.018563094	0.01015667	0.017974246	Decreased				nonsignificant	4.786417596	0.015631754	0.02463342	Increased	-2.309882761	0.56731299	0.638443579	nonsignificant	-2.514252198	0.533538513		nonsignificant
Zm00001eb004840	0	0	0	0	0	0	0	0	0	0	0	0	0	0	0	0	0	0	0	0	0	0	0	0	Zm00001eb004840				nonsignificant				nonsignificant				nonsignificant				nonsignificant				nonsignificant				nonsignificant
Zm00001eb004850	0	0	0	0	0	0	0	0	0	0	0	0	0	0	0.171518401	0	0	0.075556042	0	0	0	0	0	0	Zm00001eb004850	-1.453428827	0.721697326		nonsignificant				nonsignificant				nonsignificant	-1.531244188	0.707466028		nonsignificant	-2.266689522	0.574953119		nonsignificant	-2.471719461	0.540871635		nonsignificant
Zm00001eb004860	0	0	0	0	0	0	0	0	0	0	0	0	0	0	0	0	0	0	0	0	0	0	0	0	Zm00001eb004860				nonsignificant				nonsignificant				nonsignificant				nonsignificant				nonsignificant				nonsignificant
Zm00001eb004880	0	0	0	0	0	0	0	0	0	0	0	0	0.138370852	0.263116217	0	0	0	0	0	0	0	0	0.398621697	0.305940407	Zm00001eb004880				nonsignificant	-3.300982043	0.237473358	0.310378725	nonsignificant				nonsignificant	3.067163375	0.28623311	0.349946453	nonsignificant	-2.913546	0.377302759	0.460946382	nonsignificant	-3.118326425	0.340770764		nonsignificant
Zm00001eb004890	21.97276341	23.63637985	24.47527943	0.795761749	1.404467517	1.471822763	0.073644674	0	0.084176445	21.82452566	19.78777328	19.05137433	19.28609163	20.32483211	20.10968925	17.50241873	16.53964443	16.74532212	9.164673351	9.687512867	10.93082852	57.63759773	56.22917859	67.50776415	Zm00001eb004890	-4.201008246	5.34891E-94	4.62363E-93	Decreased	-2.445032649	3.108E-112	1.0611E-110	Decreased	-8.616397126	6.6952E-32	7.21613E-31	Decreased	1.455101124	5.52622E-49	5.55066E-48	Increased	-1.27512443	4.66588E-24	2.47421E-23	Decreased	-0.188596909	0.076549706	0.098904319	nonsignificant
Zm00001eb004900	57.46017172	58.06386852	55.76153032	7.804670874	8.553149023	5.820198357	0.176373658	0	0	58.87143004	57.23870785	56.68235193	59.65588546	58.62343705	65.23105813	57.81658562	56.69845571	55.32180541	39.08170234	35.22747581	34.71905952	187.5215203	186.9275789	200.967376	Zm00001eb004900	-3.360833032	9.8747E-111	9.7284E-110	Decreased	-2.238704312	7.2618E-149	3.5789E-147	Decreased	-9.646327316	6.48198E-21	4.78084E-20	Decreased	1.379624754	4.02781E-67	5.54667E-66	Increased	-1.022698366	1.0604E-20	5.06238E-20	Decreased	-0.518956452	1.97871E-07	3.93436E-07	nonsignificant
Zm00001eb004920	34.39897281	30.79630596	33.53529241	12.52377419	15.60688202	13.49999787	12.03530965	12.43723699	14.75552621	49.70721199	49.60905038	50.106916	72.80753136	76.6453178	75.76327885	73.61552664	74.53982438	78.76153834	15.74586039	16.60607263	13.73088696	171.251705	168.7986701	189.4345813	Zm00001eb004920	-2.864659879	3.5241E-161	4.7538E-160	Decreased	-3.361533565	1.7266E-265	1.8902E-263	Decreased	-1.172823765	2.2575E-17	1.41917E-16	Decreased	0.840843114	1.85687E-29	1.19596E-28	nonsignificant	-2.560726423	1.555E-128	3.1696E-127	Decreased	-1.607603286	1.63678E-68	1.11953E-67	Decreased
Zm00001eb004940	16.59036524	16.23586845	16.98998332	13.93838692	13.17838084	13.48385451	12.06404178	12.42550768	10.84464887	12.93590836	13.87324578	12.78769096	10.00893424	9.850647172	9.425281634	10.241208	10.22305954	8.547859135	13.05283738	12.97535485	13.62030368	10.53462358	11.97919599	11.46285724	Zm00001eb004940	0.070534044	0.382452875	0.42889673	nonsignificant	0.382977009	1.8168E-06	4.94972E-06	nonsignificant	-0.333984921	2.04991E-06	6.21931E-06	nonsignificant	-0.151954401	0.113288239	0.153286502	nonsignificant	0.16652366	0.023338179	0.037991845	nonsignificant	0.348335592	1.48816E-06	2.82938E-06	nonsignificant
Zm00001eb004950	2.002211837	1.659766918	1.610774828	0	0	0	27.72711728	28.91955936	29.1561548	0	0	0	0	0	0	0	0	0	0	0	0.07131956	0	0	0.09452856	Zm00001eb004950				nonsignificant	-0.234759817	0.923156012	0.938465503	nonsignificant	4.180815472	8.7084E-303	1.6671E-300	Increased	2.853145531	0.397456894	0.462907061	nonsignificant	2.393692823	0.514999221	0.596798599	nonsignificant	8.453951554	5.96211E-12	1.43939E-11	Increased
Zm00001eb004960	1.317316024	1.720257393	1.694943518	0	0	0.017498064	0.056472308	0.168826259	0.064548295	0	0	0	0	0	0	0	0	0	0	0	0	0	0	0	Zm00001eb004960	0.470124525	0.908276099		nonsignificant				nonsignificant	-3.882435252	5.69833E-14	2.97259E-13	Decreased				nonsignificant				nonsignificant	8.144717633	5.2836E-11	1.22848E-10	Increased
Zm00001eb004970	0	0	0	0	0	0	0	0	0	0	0	0	0	0	0	0	0	0	0	0	0	0	0	0	Zm00001eb004970				nonsignificant				nonsignificant				nonsignificant				nonsignificant				nonsignificant				nonsignificant
Zm00001eb004980	0	0	0	0	0	0	0	0	0	0	0	0	0	0	0	0	0	0	0	0	0	0	0	0	Zm00001eb004980				nonsignificant				nonsignificant				nonsignificant				nonsignificant				nonsignificant				nonsignificant
Zm00001eb004990	9.985696298	9.816941567	9.483233202	7.657420815	6.694682371	7.55902259	7.487660509	7.232451873	6.989760779	8.940355223	9.419415329	8.490428144	6.869499752	7.113826824	6.873664084	9.252871443	10.19619438	8.993777371	8.686859444	7.719645576	7.685482786	11.41597495	11.07448139	13.52991231	Zm00001eb004990	-0.790423659	2.96985E-19	9.18746E-19	nonsignificant	-0.418575426	1.81197E-05	4.4807E-05	nonsignificant	-0.270050106	0.000895195	0.002010157	nonsignificant	-0.040304674	0.673005881	0.728911598	nonsignificant	-0.062930251	0.493992582	0.578136789	nonsignificant	0.070987072	0.410529775	0.458594842	nonsignificant
Zm00001eb005000	3.562220888	3.106641858	3.618675199	3.162717371	3.504488683	3.594212938	2.128049379	1.970339842	2.057747736	2.354499997	2.439288369	2.580524269	0.815318648	0.723877694	0.591075709	1.04846158	0.941306048	1.166871941	1.76589243	1.754676214	1.470089046	3.624938136	3.402287531	3.808611763	Zm00001eb005000	1.283717198	8.01499E-24	2.80232E-23	Increased	-0.957412495	3.30159E-16	1.6713E-15	nonsignificant	-0.579578696	4.31756E-08	1.52604E-07	nonsignificant	1.396520243	4.47231E-27	2.70341E-26	Increased	0.959880568	3.88902E-08	1.075E-07	nonsignificant	1.856829535	3.6618E-36	1.60082E-35	Increased
Zm00001eb005010	1.439258005	1.364229933	1.00168551	0.558941108	0.616559095	0.578509904	0.956156775	1.217809503	1.293366576	0.620544443	0.421225047	0.619222467	0.299900005	0.149356067	0.208596996	0.321472043	0.286519966	0.241210293	0.427791542	0.218715601	0.34543236	0.927559639	0.668539178	1.220916993	Zm00001eb005010	0.632444165	0.025644723	0.034839443	nonsignificant	-1.341250962	6.45099E-06	1.66938E-05	Decreased	0.024555765	0.895451789	0.9244901	nonsignificant	1.349033793	2.54331E-06	5.92522E-06	Increased	0.325885856	0.413707633	0.498952898	nonsignificant	2.118333275	6.77525E-14	1.74431E-13	Increased
Zm00001eb005020	22.21197222	23.04039707	23.30525166	24.62952739	25.36058418	25.59700135	20.0482014	20.14723841	20.30920441	16.72807353	17.24121781	18.43507943	8.913690107	8.860040203	9.19426353	22.02103795	22.87203933	21.17537903	13.71944174	13.19841207	13.84184516	22.23047998	23.55274807	20.26898431	Zm00001eb005020	-0.220835804	5.84486E-07	1.13007E-06	nonsignificant	-0.536347238	4.10497E-14	1.86853E-13	nonsignificant	-0.018971388	0.690818572	0.757248833	nonsignificant	-0.380652137	2.4467E-08	6.57046E-08	nonsignificant	0.324600339	2.2736E-07	5.97555E-07	nonsignificant	0.926970059	2.09989E-54	1.19948E-53	nonsignificant
Zm00001eb005030	4.828439793	5.382893942	5.019260341	3.597542047	3.251097463	3.353434946	12.7611865	13.51803687	14.36081057	3.44425556	3.449702965	3.510974975	6.908306729	6.110845717	5.216470086	3.755268404	3.421823684	3.868779405	23.55241332	23.11642032	23.2143435	2.674040891	2.645980659	2.41431914	Zm00001eb005030	-0.530725159	7.24174E-07	1.39121E-06	nonsignificant	3.336346316	0	0	Increased	1.57763987	5.03462E-99	1.88859E-97	Increased	-0.895423675	6.30264E-14	2.30664E-13	nonsignificant	1.669424999	4.3983E-111	7.81E-110	Increased	-0.6773531	1.32201E-10	3.01746E-10	nonsignificant
Zm00001eb005040	0	0.135006088	0	0	0	0	0	0.034365925	0.07007636	0	0	0	0	0	0	0	0	0	0.096576365	0.065835049	0	0	0	0	Zm00001eb005040				nonsignificant	3.517539243	0.223006844	0.293787579	nonsignificant	-0.210251897	0.9277643	0.946683941	nonsignificant				nonsignificant	2.724779701	0.371246767	0.455093606	nonsignificant	2.306747541	0.536135403		nonsignificant
Zm00001eb005060	3.629738342	4.205710894	3.95780884	2.430694612	3.820796609	3.379169293	3.93049833	2.896221521	2.910692552	12.74695527	11.23740087	11.95255138	4.518086309	4.251351637	3.954545948	16.19127399	15.27708554	13.97368611	6.414359578	5.687020172	4.584295875	9.688140921	8.252285114	10.55598781	Zm00001eb005060	-2.65438502	2.57438E-84	2.0538E-83	Decreased	-0.610221969	5.147E-05	0.000121669	nonsignificant	-0.111011183	0.544851722	0.635888936	nonsignificant	-1.054608973	2.28829E-20	1.10517E-19	Decreased	0.121051008	0.468995804	0.554278019	nonsignificant	-0.528389971	0.001659438	0.002580107	nonsignificant
Zm00001eb005070	27.09620917	25.80093436	25.31190373	19.55327583	19.42046152	19.21575039	22.87765203	21.87619849	21.83020154	28.49563143	28.65057568	27.39005036	19.50241651	19.22439645	18.60685478	19.95372826	20.16512083	19.96853037	27.41451462	28.07816263	27.77243039	28.5743313	27.83505164	30.52408382	Zm00001eb005070	-0.461962015	4.2495E-37	1.9325E-36	nonsignificant	0.0987993	0.043514864	0.068665169	nonsignificant	-0.070757359	0.097398898	0.150812508	nonsignificant	0.151694547	0.003730274	0.006396927	nonsignificant	0.267532389	1.34862E-12	4.7078E-12	nonsignificant	0.029665246	0.510578852	0.558469375	nonsignificant
Zm00001eb005080	0	0	0	0	0	0	0	0	0	0	0	0	0	0	0	0	0	0	0	0	0	0	0	0	Zm00001eb005080				nonsignificant				nonsignificant				nonsignificant				nonsignificant				nonsignificant				nonsignificant
Zm00001eb005100	1.355561088	1.167906026	1.029637643	1.888154413	1.983860586	1.918727613	0.745381253	0.610652932	0.606214168	1.375668091	1.505029421	1.212287609	0.687453772	0.498805124	0.44591754	1.315684846	1.199342908	1.775166512	1.174159295	0.754233923	0.679016394	0.853286975	1.537440221	1.293309918	Zm00001eb005100	0.014015385	0.952407787	0.959441478	nonsignificant	-0.338639459	0.305049916	0.385374748	nonsignificant	-0.693208799	0.020893432	0.037749957	nonsignificant	-0.600558043	0.037167862	0.055065779	nonsignificant	0.409121755	0.281439218	0.360855902	nonsignificant	0.708363584	0.03734761	0.050423321	nonsignificant
Zm00001eb005110	0.694056195	0.984382386	0.378004479	0.027464417	0	0	0	0	0	0	0	0	0.033682378	0	0	0	0	0	0	0	0	0	0.024258228	0	Zm00001eb005110	1.383689271	0.731745054		nonsignificant	-1.491559513	0.712017323		nonsignificant	-7.844454722	8.39356E-10	3.39912E-09	Decreased	1.255074817	0.756103327		nonsignificant	-2.365728479	0.557501939	0.633493689	nonsignificant	5.574145548	1.30282E-06	2.48326E-06	Increased
Zm00001eb005120	1.717718453	2.466547802	3.675267431	1.74460536	1.913449739	2.420086683	1.453108345	1.493293463	1.245685748	2.873402188	2.369451339	2.951851145	1.146206309	1.017120897	1.604465046	2.050906744	1.399782974	1.536494137	3.30633911	1.885469938	1.593380096	3.131502651	2.916780404	3.322725912	Zm00001eb005120	-0.12696065	0.772701528	0.802330961	nonsignificant	-0.303286354	0.43455546	0.517140345	nonsignificant	-0.743413709	0.089635282	0.140048344	nonsignificant	0.529267447	0.179707933	0.232042334	nonsignificant	0.575342645	0.244406299	0.319937836	nonsignificant	0.637948268	0.186593066	0.224708495	nonsignificant
Zm00001eb005130	6.059935977	7.215807837	6.188303696	2.922526214	3.114679464	2.606020531	1.01945821	1.387797311	1.498177025	0.499173933	0.417032426	0.470940854	0.183804512	0.305820943	0.293646687	1.312873253	0.841754309	2.180557543	1.166187902	0.742847826	1.188134795	0.426366232	0.562602201	0.372528783	Zm00001eb005130	0.573587681	0.047399478	0.062368184	nonsignificant	1.344932058	0.000687635	0.001424881	Increased	-2.161816122	3.25225E-29	3.23502E-28	Decreased	-2.052845285	3.0496E-07	7.59573E-07	Decreased	1.708019709	0.000251392	0.000521199	Increased	4.208228647	2.4165E-43	1.19108E-42	Increased
Zm00001eb005140	45.44466411	49.22912944	54.29972036	70.14231041	61.50156643	72.35026331	46.80685533	28.23607594	46.7748154	74.42146751	74.12172168	74.73631643	48.55296336	48.99744404	49.76907988	70.14231926	65.81177441	70.18367525	52.33825812	51.17203992	47.53595627	85.22063393	80.63328453	66.67483681	Zm00001eb005140	-0.429787409	3.21821E-09	6.96699E-09	nonsignificant	-0.462401841	1.87473E-06	5.10147E-06	nonsignificant	-0.128496018	0.602105829	0.679889848	nonsignificant	-0.2068504	0.023919518	0.036605215	nonsignificant	-0.235269852	0.002236455	0.004193655	nonsignificant	-0.403076637	2.97091E-06	5.55629E-06	nonsignificant
Zm00001eb005150	0.272799138	0.436719695	0.145921729	0.445289749	0.510839762	0.134074053	0.757230904	0.242547059	0.247291689	0.190141182	0	0.071754749	0.182034543	0.21634	0.083091137	0	0	0	0	0	0	0	0	0	Zm00001eb005150	5.258916692	0.001380282	0.002123415	Increased				nonsignificant	0.720985157	0.371122086	0.471239923	nonsignificant				nonsignificant	-4.781905937	0.013033824	0.02205632	Decreased	0.412354462	0.6871587	0.725120472	nonsignificant
Zm00001eb005160	0.067302419	0.313435188	0	0.585907565	0.155113288	0.132309921	0.213504954	0.159570434	0.244037851	0	0	0.141621215	0	0	0	0	0	0	0	0	0	0	0	0	Zm00001eb005160	3.96127089	0.063125511	0.081629166	nonsignificant				nonsignificant	0.877978536	0.576290093	0.663922009	nonsignificant				nonsignificant				nonsignificant	2.587379654	0.41261902		nonsignificant
Zm00001eb005170	0.506453256	0.487988623	0.345636873	0.370582089	0.301870701	0.283241609	0.544777815	0.538277806	0.53825344	0.223971309	0.193895293	0.101058234	0.22141436	0.121875911	0.148939917	0.141251446	0.315125649	0.168711253	0.591499706	0.644489162	0.544312181	0.531630113	0.604283878	0.489551076	Zm00001eb005170	0.199205661	0.6778374	0.714968439	nonsignificant	0.290664778	0.335897495	0.417518236	nonsignificant	0.436103432	0.175276731	0.251867459	nonsignificant	1.001573404	0.018351279	0.028617995	Increased	1.588625675	0.000162809	0.000344245	Increased	1.030743455	0.027756661	0.038077365	Increased
Zm00001eb005180	0	0	0	0	0	0	0	0	0	0	0	0	0	0	0	0	0	0	0	0	0	0	0	0	Zm00001eb005180				nonsignificant				nonsignificant				nonsignificant				nonsignificant				nonsignificant				nonsignificant
Zm00001eb005190	9.632965087	10.75148188	11.20221513	20.02308495	17.5456743	19.19410145	18.74509765	18.91324048	17.55586448	5.777453999	5.020925179	5.927799033	0.476821825	0.59283618	0.669689758	3.30262144	2.847558508	2.330554307	1.907503333	1.529181136	1.652016484	5.714696913	6.339869859	4.01430344	Zm00001eb005190	2.33031337	2.23977E-85	1.80412E-84	Increased	-1.499459932	1.39461E-13	6.17012E-13	Decreased	0.967970667	1.4437E-30	1.48948E-29	nonsignificant	0.543576979	0.005160739	0.008679893	nonsignificant	1.274428494	2.07241E-05	4.74048E-05	Increased	3.758194958	1.49679E-81	1.17367E-80	Increased
Zm00001eb005200	0	0	0	0	0	0	0	0	0	0	0	0	0	0	0	0	0	0	0	0	0	0	0	0	Zm00001eb005200				nonsignificant				nonsignificant				nonsignificant				nonsignificant				nonsignificant				nonsignificant
Zm00001eb005210	21.43876723	21.3175275	21.11084416	23.4676969	23.29206969	21.21180008	17.46844453	17.3611264	17.64963036	6.429054105	6.359329514	6.762434695	6.640275668	6.831998664	6.165051959	17.10068025	17.29505276	18.59442058	7.043628351	7.506445322	7.060439912	12.37788212	12.43685049	12.86560908	Zm00001eb005210	-0.057736323	0.422648462	0.469553996	nonsignificant	-0.641480438	8.61019E-11	3.23116E-10	nonsignificant	-0.122142407	0.070346711	0.113115895	nonsignificant	-0.873251637	7.29026E-25	4.118E-24	nonsignificant	-0.132561934	0.250830815	0.32740326	nonsignificant	1.283455784	3.4599E-45	1.74653E-44	Increased
Zm00001eb005220	87.14488779	83.99504174	87.38073801	67.65498654	69.02776694	66.67335822	69.62075811	70.51439264	66.30015898	76.28657529	80.3784122	74.39723459	74.72151975	73.52441302	73.04439066	76.61882001	84.4943353	76.98856845	62.03959209	64.7463727	61.79887226	82.08729377	83.12260454	89.11547306	Zm00001eb005220	-0.643064513	3.1088E-46	1.61418E-45	nonsignificant	-0.270613337	7.96158E-07	2.23792E-06	nonsignificant	-0.163340415	0.000265771	0.000638952	nonsignificant	-0.285817481	1.64671E-06	3.89473E-06	nonsignificant	-0.501767368	3.21962E-30	2.00591E-29	nonsignificant	-0.194064862	1.66427E-05	2.9686E-05	nonsignificant
Zm00001eb005230	1.767589565	1.417109209	1.940749168	1.586035398	1.893959891	2.10323308	0.76240469	0.87309589	0.787102211	1.504350408	1.322411135	1.370324777	2.876286792	2.105106975	2.276330526	3.000854107	3.068571058	2.812700267	2.772143948	2.403256452	2.537129091	2.35201507	2.190741069	2.218969593	Zm00001eb005230	-1.083172169	3.06407E-13	7.79054E-13	Decreased	0.351068437	0.014602376	0.02518093	nonsignificant	-0.921920398	6.21854E-06	1.79456E-05	nonsignificant	-0.774288314	2.11478E-08	5.70104E-08	nonsignificant	-0.181300315	0.243824655	0.319318164	nonsignificant	-0.917573292	2.54064E-07	5.02481E-07	nonsignificant
Zm00001eb005240	0	0	0	0	0	0	0	0	0	0.159435152	0	0	0.063599025	0	0	0.11012683	0	0.102305697	0	0	0	0.098352597	0.045804357	0.093745715	Zm00001eb005240	-3.333552916	0.269826667		nonsignificant	-2.85075	0.318929514	0.398883726	nonsignificant				nonsignificant	-0.226772401	0.906829007	0.924773381	nonsignificant	-1.418050153	0.728199918		nonsignificant	-1.623076782	0.690802065		nonsignificant
Zm00001eb005250	0	0	0	0.074435508	0.039412143	0	0	0.040544642	0.041337764	0.057211871	0	0.035983994	0.251041322	0.17358633	0.208345161	0.237108137	0.238893125	0.220268877	0	0	0	0.035292945	0.049309445	0	Zm00001eb005250	-3.055501814	0.002182785	0.003300066	Decreased	-2.847676942	0.364713976	0.445000936	nonsignificant	3.163811868	0.281565893	0.376792639	nonsignificant	-3.417785965	0.000992532	0.00182136	Decreased	-6.174535038	3.84008E-05	8.6214E-05	Decreased	-6.379629044	1.96238E-05	3.48495E-05	Decreased
Zm00001eb005260	0	0	0	0	0	0	0	0	0	0	0	0	0	0	0	0	0	0	0	0	0	0	0	0	Zm00001eb005260				nonsignificant				nonsignificant				nonsignificant				nonsignificant				nonsignificant				nonsignificant
Zm00001eb005270	0	0	0	0	0	0	0	0	0	0	0	0	0	0.025754762	0	0	0.023629493	0	0	0	0	0	0	0	Zm00001eb005270	-2.382203502	0.554922642		nonsignificant				nonsignificant				nonsignificant	-2.462912137	0.541570531		nonsignificant	-2.309882761	0.56731299	0.638443579	nonsignificant	-2.514252198	0.533538513		nonsignificant
Zm00001eb005280	11.4226442	10.45989479	11.04059237	7.916559542	8.213298316	7.791442859	6.856337513	7.166604821	7.173044191	5.548831604	5.352999067	5.63602505	2.915396973	2.501431254	2.197121403	1.254957583	1.288261803	1.579371516	5.607298971	5.89188517	6.761242875	6.170653496	5.802692607	7.659405486	Zm00001eb005280	2.118188722	1.6487E-112	1.6453E-111	Increased	0.057154147	0.577950789	0.653476447	nonsignificant	-0.474920196	7.68857E-16	4.45751E-15	nonsignificant	1.868348097	3.19254E-51	3.35874E-50	Increased	0.993016872	1.71654E-21	8.43653E-21	nonsignificant	1.696300858	2.71663E-81	2.12148E-80	Increased
Zm00001eb005290	0	0	0	0	0	0	0	0	0	0	0	0.252262789	0	0	0	0	0	0	0	0	0	0.061854563	0	0	Zm00001eb005290				nonsignificant	-0.626160512	0.878041108		nonsignificant				nonsignificant	0.392309164	0.923406949		nonsignificant				nonsignificant				nonsignificant
Zm00001eb005300	0	0	0	0	0	0	0	0	0	0	0	0	0	0	0	0	0	0	0	0	0	0.011166973	0.010401271	0	Zm00001eb005300				nonsignificant	-1.533989952	0.703939451		nonsignificant				nonsignificant	1.298193381	0.747769637		nonsignificant				nonsignificant				nonsignificant
Zm00001eb005310	0	0	0	0	0.024823933	0	0.159454332	0.025537243	0	0	0	0	0	0	0	0.074671865	0	0.046245813	0	0	0	0	0	0	Zm00001eb005310	-2.74941617	0.160995783	0.194545179	nonsignificant				nonsignificant	5.019324813	0.192547498	0.273401414	nonsignificant	-4.740872669	0.032419238	0.048535572	Decreased				nonsignificant				nonsignificant
Zm00001eb005320	43.49813113	47.13090738	51.50533422	39.57628875	39.63270471	41.10295175	26.37256786	22.69658026	26.4325267	34.54304997	37.38171187	36.60678395	17.42605907	19.58353855	18.12075993	15.76608656	15.57391949	14.3311054	39.97171021	36.90039201	37.80813698	45.3825924	45.65860089	38.66064576	Zm00001eb005320	0.982977985	1.6035E-32	6.70405E-32	nonsignificant	-0.017373226	0.841672249	0.87395702	nonsignificant	-0.75069662	1.95754E-18	1.28761E-17	nonsignificant	1.125914864	1.69202E-29	1.0915E-28	Increased	0.785301927	3.68154E-20	1.72519E-19	nonsignificant	0.947125379	2.52299E-25	8.9889E-25	nonsignificant
Zm00001eb005330	70.84130462	72.92553473	71.16773172	70.61820742	69.43788116	68.53320673	51.89199437	55.0470188	52.02870034	56.10857393	56.85478701	54.36520517	16.0861072	15.61114327	15.05057215	67.67276952	69.95076995	69.59321686	42.47512133	44.90759319	41.16358758	34.92174871	36.25449624	37.06090087	Zm00001eb005330	-0.406249319	4.61286E-36	2.05579E-35	nonsignificant	0.408707677	5.59432E-13	2.39127E-12	nonsignificant	-0.274121914	2.53155E-11	1.12821E-10	nonsignificant	-1.317851739	1.0069E-144	3.3701E-143	Decreased	1.188681495	6.6996E-101	1.09412E-99	Increased	1.782783778	6.1628E-265	1.4533E-263	Increased
Zm00001eb005340	13.43279873	12.03441228	11.92918646	12.16344788	12.60217064	11.89307744	7.949158013	8.710051624	6.47914802	7.435244697	7.722984104	8.276416485	4.168233612	3.679125822	4.23047603	4.094816966	3.886022696	4.495643249	3.637309233	4.257853614	4.353273018	7.018520863	5.969561397	7.411560992	Zm00001eb005340	1.137695582	1.09316E-35	4.83712E-35	Increased	-0.574627506	2.30987E-06	6.2273E-06	nonsignificant	-0.531206462	5.50987E-08	1.92907E-07	nonsignificant	0.326917603	0.006749522	0.011181551	nonsignificant	-0.251162503	0.048393978	0.074655159	nonsignificant	1.212015089	1.17422E-33	4.90505E-33	Increased
Zm00001eb005350	0.302860885	0.381999135	0.594007039	0.65914601	0.465339864	0.471354092	0.453698028	0.418872389	0.366056777	0.281458986	0.433056013	0.159323867	0.303141405	0.448336185	0.584234555	0.145809372	0.235051276	0.243817359	0.532511347	1.089021429	0.618063753	0.52088053	0.557939251	0.868843919	Zm00001eb005350	0.935003546	0.055071803	0.071815993	nonsignificant	0.361994639	0.34324378	0.425313219	nonsignificant	0.11780824	0.785239836	0.836101353	nonsignificant	1.25664536	0.008217369	0.01347014	Increased	0.468176552	0.264677818	0.342536533	nonsignificant	-0.486796869	0.293707553	0.338821468	nonsignificant
Zm00001eb005360	7.377734793	6.530777714	6.370390013	6.780578825	6.129581823	6.219836954	3.257936941	3.423101882	3.072591817	1.355868691	1.729165964	1.598976623	0.479397693	0.999241478	0.572311401	0.702405578	0.418182463	0.7563314	2.577533915	2.729743991	2.629823159	1.91043721	1.646647371	1.644291959	Zm00001eb005360	2.928405007	8.31042E-44	4.17322E-43	Increased	0.770924438	8.23571E-05	0.000190034	nonsignificant	-0.895145294	2.73024E-11	1.21512E-10	nonsignificant	1.086271413	0.000351059	0.000676447	Increased	1.679264971	1.54549E-09	4.63287E-09	Increased	2.884797158	5.06654E-38	2.28969E-37	Increased
Zm00001eb005370	3.99190512	4.148660551	3.832574598	4.476257258	4.600113475	4.326291702	3.707082128	3.7767368	3.72690157	4.023721396	3.512592188	3.54037293	5.557985612	5.09763903	5.284416163	4.745523643	5.667492616	4.971579161	3.715443262	4.162374291	3.795521731	5.716888213	6.025857174	6.002826282	Zm00001eb005370	-0.614639768	2.11177E-10	4.82617E-10	nonsignificant	-0.443969391	5.45616E-06	1.42236E-05	nonsignificant	0.066516962	0.504364713	0.598716185	nonsignificant	-0.174477242	0.078639325	0.109708606	nonsignificant	-0.720413132	1.39015E-13	5.07501E-13	nonsignificant	-0.831573827	1.41879E-17	4.11282E-17	nonsignificant
Zm00001eb005380	13.141072	14.05564918	13.45541659	7.782631106	9.080537643	9.592536752	3.414989955	3.550035085	3.222046691	1.610864451	2.370630757	1.655667612	3.197213843	3.382520057	3.863101955	16.60869917	15.50331062	16.76534602	1.173698479	1.266820847	0.732044341	3.902139287	4.131225784	3.97347908	Zm00001eb005380	-1.300511737	7.24242E-50	3.96574E-49	Decreased	-1.760206044	1.41215E-17	7.63154E-17	Decreased	-1.834788234	2.2981E-73	5.87331E-72	Decreased	-2.406039166	2.4367E-137	7.6039E-136	Decreased	-1.991632898	6.30257E-21	3.03293E-20	Decreased	1.539881881	7.23111E-43	3.53982E-42	Increased
Zm00001eb005390	11.50871364	11.2292789	12.66030426	14.77740965	15.58051172	15.732806	9.416721075	10.20614956	8.689378605	10.42599334	8.540364893	7.719630442	2.290055381	1.276350388	1.874356618	1.333199931	1.790981962	2.350006559	5.158104771	3.527421597	5.466809284	4.274166203	3.668293112	4.743256025	Zm00001eb005390	2.652562948	2.51138E-43	1.2538E-42	Increased	0.320366646	0.158373845	0.218001003	nonsignificant	-0.161118186	0.223818338	0.310594786	nonsignificant	0.827586643	0.003079873	0.005336905	nonsignificant	1.110896792	0.000104073	0.000224233	Increased	2.28618605	2.22255E-26	8.08743E-26	Increased
Zm00001eb005400	8.719245315	9.468609167	8.318851199	8.17393758	9.066801909	8.943714231	9.390376814	10.70461629	9.440276817	7.478791462	8.626442177	8.871178384	9.287650721	8.874156536	8.913299596	12.20129324	11.97175706	13.35971286	9.095006396	9.600368824	10.12825967	13.00967456	12.96895074	14.00690283	Zm00001eb005400	-0.935619932	5.42992E-27	2.0329E-26	nonsignificant	-0.311391991	0.000398896	0.000851428	nonsignificant	0.317277723	0.000810829	0.00183069	nonsignificant	-0.290288398	0.000815242	0.001509087	nonsignificant	-0.180539748	0.047961875	0.074062175	nonsignificant	-0.44963281	3.42771E-06	6.38644E-06	nonsignificant
Zm00001eb005410	0	0	0	0	0	0	0	0	0	0	0	0	0	0	0	0	0	0	0	0	0	0	0	0	Zm00001eb005410				nonsignificant				nonsignificant				nonsignificant				nonsignificant				nonsignificant				nonsignificant
Zm00001eb005420	9.32304592	10.12140065	11.22888842	11.63689748	13.0202793	11.6402208	8.200239634	9.398047944	8.880411721	9.680981148	8.923949516	9.068468334	1.565580077	1.660850539	1.820404665	3.524206254	3.421357956	3.446231055	8.351057778	6.646302458	6.94146123	7.021156573	6.836447649	8.089038097	Zm00001eb005420	1.388184963	1.16902E-36	5.26698E-36	Increased	0.161221944	0.191768972	0.257168398	nonsignificant	-0.051575636	0.606302986	0.683519081	nonsignificant	0.697254983	1.26902E-07	3.25223E-07	nonsignificant	1.847535132	2.08764E-31	1.33016E-30	Increased	2.182805228	1.63272E-50	8.87172E-50	Increased
Zm00001eb005430	25.6406782	26.87320114	24.57295553	32.58444099	32.22001577	32.31019296	57.47452474	54.1179966	55.62129699	24.84850587	25.15339726	25.52990584	98.47369843	103.0629329	105.254788	39.69938285	44.35559694	42.8377555	135.7426562	131.1548088	131.5263407	26.31058414	27.13550028	23.2846375	Zm00001eb005430	-0.8014249	2.86762E-46	1.49028E-45	nonsignificant	2.536613537	0	0	Increased	1.27910984	2.553E-109	1.0931E-107	Increased	-1.106268682	1.88692E-45	1.77385E-44	Decreased	0.105567779	0.006197571	0.010974493	nonsignificant	-2.412252144	0	0	Decreased
Zm00001eb005440	13.60309216	14.22826328	13.76889829	11.59859448	10.03624896	11.53670989	11.57773892	10.99655925	12.33116667	5.395898403	6.097575544	5.192522708	2.195484181	2.122470814	2.964332444	5.638592897	5.455730707	5.935573746	11.45235214	12.1813424	12.88002341	5.263990484	5.952750679	4.79986505	Zm00001eb005440	0.546536254	6.10127E-07	1.17816E-06	nonsignificant	1.3483962	2.63897E-31	2.333E-30	Increased	-0.091778687	0.279476295	0.374756898	nonsignificant	-0.469040425	0.000601591	0.001131755	nonsignificant	2.05140022	4.6077E-49	4.09582E-48	Increased	2.091831851	4.26216E-53	2.39075E-52	Increased
Zm00001eb005450	0	0	0	0.11082986	0	0	0.251293442	0.120736921	0.082065826	0.07571994	0.068531509	0.178593125	0.04530727	0.086153097	0.206808692	0.078453184	0.158087584	0.145762984	0.037699918	0.115648293	0.075579799	0.105098019	0	0.033391726	Zm00001eb005450	-2.21065818	0.091078742	0.114959984	nonsignificant	0.894387577	0.519490361	0.597889923	nonsignificant	5.661090483	0.000412203	0.000967326	Increased	-1.860145592	0.117721856	0.158670276	nonsignificant	-0.84686065	0.437655341	0.523404696	nonsignificant	-5.495416774	0.001817706	0.002817468	Decreased
Zm00001eb005460	222.6233285	224.812009	223.3327806	217.8061304	224.1027516	226.033051	99.25550737	91.97123647	97.19135488	113.5045367	114.6889223	116.3820003	134.2438358	135.6327355	134.2779958	82.68036847	81.42630836	81.54591331	120.1633275	120.8990826	119.7666042	206.3338272	206.9870995	189.3269932	Zm00001eb005460	1.027616715	0	0	Increased	-0.579737843	1.2572E-31	1.12277E-30	nonsignificant	-1.056210397	1.0357E-195	9.5738E-194	Decreased	0.914056288	7.03224E-73	1.0569E-71	nonsignificant	-0.434704629	3.43981E-57	3.46141E-56	nonsignificant	0.312223114	1.14646E-23	3.92125E-23	nonsignificant
Zm00001eb005470	0	0	0	0	0	0	0	0	0	0	0	0	0	0	0	0	0	0	0	0	0	0	0	0	Zm00001eb005470				nonsignificant				nonsignificant				nonsignificant				nonsignificant				nonsignificant				nonsignificant
Zm00001eb005480	2.926614465	2.762753459	1.946249867	1.54933289	1.64068282	1.243986058	1.003693393	1.031450124	1.434036858	0	0	0	0.105561268	0.200727835	0.192737173	0	0	0.169806362	1.581064618	2.51485361	2.993583389	0.163245032	0.076025788	0	Zm00001eb005480	4.231060411	0.001139784	0.001766374	Increased	5.067631409	7.33189E-07	2.06699E-06	Increased	-0.980578413	0.056061678	0.092383611	nonsignificant	0.093102939	0.974193283	0.981015413	nonsignificant	3.547990888	6.35723E-05	0.000139748	Increased	3.507918277	6.55697E-05	0.000112801	Increased
Zm00001eb005490	2.99816745	3.875505544	4.647045835	2.825877254	2.312381171	2.598973949	1.722492276	1.595213352	1.626418418	0	0.047655757	0.099352729	1.228733163	0.988507386	1.092968029	0	0	0	3.329424792	2.680668134	3.495042471	0.243611817	0.158835415	0.185760739	Zm00001eb005490	8.622340663	2.03132E-12	5.01066E-12	Increased	4.180840515	7.5549E-26	5.62475E-25	Increased	-1.057427292	1.89164E-05	5.18607E-05	Decreased	4.938314436	0.003989143	0.006815123	Increased	1.252434239	1.16339E-05	2.71443E-05	Increased	1.381167121	1.60309E-06	3.04082E-06	Increased
Zm00001eb005500	0	0.074029582	0	0	0	0	0	0	0	0	0.128354593	0	0	0	0	0	0	0	0	0	0.141555536	0	0	0	Zm00001eb005500				nonsignificant	2.184641088	0.588542088		nonsignificant	-0.706438368	0.862551921		nonsignificant				nonsignificant	1.394107568	0.729934682		nonsignificant	0.300476569	0.941298685		nonsignificant
Zm00001eb005510	0	0.077007783	0.283037837	0	0.304877842	0	0	0	0	0.147523331	0.200277426	0	0	0	0	0.152848445	0.307998224	0.141993251	0.661048569	0.675944336	0	0	0	0	Zm00001eb005510	-1.428412613	0.419227773	0.46614398	nonsignificant	5.367836402	0.005455443	0.010067645	Increased	-2.940185362	0.317021405	0.414682557	nonsignificant	-4.436539229	0.042550724	0.062522799	nonsignificant	4.57527185	0.021984652	0.035925277	Increased	2.534737272	0.428645297		nonsignificant
Zm00001eb005530	36.05763314	36.81544697	38.7274413	37.53047531	36.81921993	37.36887865	48.71088371	48.94846478	49.0530408	78.67323958	78.91061231	81.45076733	72.42752802	72.56704063	75.37654742	58.12697734	56.20485403	55.02224592	94.77243043	90.78730508	94.41366403	56.6147189	57.62501778	51.62210517	Zm00001eb005530	-1.015424235	4.457E-189	6.9094E-188	Decreased	0.91557202	1.92155E-62	3.30113E-61	nonsignificant	0.555892223	4.48534E-40	6.02213E-39	nonsignificant	-0.410596159	4.90695E-13	1.71954E-12	nonsignificant	0.074092755	0.026539785	0.042867712	nonsignificant	-1.400530994	6.1422E-228	1.2625E-226	Decreased
Zm00001eb005540	1.763787531	0.308031133	0.943459456	0.959676183	1.52438921	0.606800671	1.492080599	0.940915317	1.59886868	0	1.157158462	0.649504193	0	0.335700001	0.752118048	0.407595853	0.102666075	0	0.489665607	0.200279803	0.294500597	0.728035316	0.678115071	1.387867593	Zm00001eb005540	2.195289888	0.060979993	0.079033298	nonsignificant	-1.339315051	0.163405424	0.223660986	nonsignificant	0.571448149	0.424305761	0.522346468	nonsignificant	2.086170661	0.082844936	0.115182717	nonsignificant	-0.428709791	0.750580072	0.800984465	nonsignificant	1.038295689	0.346493471	0.393520332	nonsignificant
Zm00001eb005550	3.807393986	3.976149238	3.653529007	26.31561976	25.02198926	25.22205116	15.03074877	14.30662918	13.66611967	3.268140914	3.842917228	3.714522152	4.865660145	4.743213842	5.622708498	2.599572797	2.511690782	2.798868477	8.37924622	8.515656291	7.847001624	6.19103716	7.507575108	7.807537842	Zm00001eb005550	2.857676711	8.3428E-213	1.4326E-211	Increased	0.362566804	0.001381888	0.002758477	nonsignificant	2.073298402	1.0499E-104	4.2502E-103	Increased	1.061502549	1.15125E-13	4.15963E-13	Increased	0.427490016	0.000168481	0.000355374	nonsignificant	-0.833510954	7.25775E-10	1.61201E-09	nonsignificant
Zm00001eb005560	1.712642346	1.979851819	1.442372764	0.806279922	0.867815873	1.062598777	0.25688195	0.215988476	0.381703531	0.054182711	0.098077811	0.153354477	1.766911805	1.726153459	1.716632191	0	0.141402879	0.078227417	2.441402947	2.537793474	2.906930696	1.015263497	1.16746724	1.218595352	Zm00001eb005560	3.225854898	1.30065E-08	2.73974E-08	Increased	1.373212523	1.9014E-11	7.40032E-11	Increased	-2.429579935	3.82982E-14	2.01523E-13	Decreased	3.572746506	2.38041E-11	7.65454E-11	Increased	0.327278391	0.086974778	0.127560832	nonsignificant	-0.440629327	0.044297439	0.059245214	nonsignificant
Zm00001eb005570	2.858174589	3.492918419	2.580617105	3.077175694	3.737472092	3.277685524	1.500457538	1.586007852	1.482280106	1.627628611	1.902767831	2.409992723	4.179640549	4.604012425	5.001109532	2.670102818	2.24183648	1.74068345	7.957421874	8.148239599	9.036927834	2.823901845	2.864073199	2.871070873	Zm00001eb005570	0.186993457	0.285412427	0.328528161	nonsignificant	1.715173273	9.63912E-51	1.3458E-49	Increased	-0.805139621	5.59952E-06	1.62509E-05	nonsignificant	-0.015633475	0.931055238	0.945024535	nonsignificant	0.594444582	9.59505E-08	2.58609E-07	nonsignificant	-1.047484397	2.34348E-12	5.73157E-12	Decreased
Zm00001eb005580	0.130410353	0.379585107	0.209271602	0	0.300559459	0.064093474	0	0.077298992	0	0	0.065813545	0.137208089	0.087020762	0	0.119163989	0	0	0	0	0.074041117	0.1451646	0.06728655	0.062672816	0	Zm00001eb005580	3.742430412	0.125232009	0.154435705	nonsignificant	0.909905892	0.641738768	0.701357332	nonsignificant	-3.084135009	0.04598656	0.07731391	nonsignificant	2.298702166	0.51553353		nonsignificant	-0.186690107	0.919020896	0.935482392	nonsignificant	1.375549178	0.294344913	0.339529387	nonsignificant
Zm00001eb005590	0	0	0	0	0	0	0	0	0	0	0	0	0	0	0	0	0	0	0	0	0	0	0	0	Zm00001eb005590				nonsignificant				nonsignificant				nonsignificant				nonsignificant				nonsignificant				nonsignificant
Zm00001eb005600	6.696277985	6.589532338	7.850203101	10.02618091	11.16715887	12.0483362	9.934161176	9.362073774	9.048065292	5.284266725	6.443235448	5.504702235	3.952322541	3.736852115	2.90655647	2.395317586	2.011124931	3.019919369	4.275316262	4.707935386	4.468662384	7.470298042	7.859457888	8.479732107	Zm00001eb005600	1.743684516	7.57996E-29	2.95851E-28	Increased	-0.663159104	6.74244E-07	1.90807E-06	nonsignificant	0.585131234	4.13521E-07	1.33981E-06	nonsignificant	1.296944151	3.12171E-14	1.16105E-13	Increased	0.075371128	0.661033794	0.722709371	nonsignificant	0.580046548	0.000359928	0.000589868	nonsignificant
Zm00001eb005610	0	0	0	0	0	0	0	0	0	0	0	0	0	0	0	0	0	0	0	0	0	0	0	0	Zm00001eb005610				nonsignificant				nonsignificant				nonsignificant				nonsignificant				nonsignificant				nonsignificant
Zm00001eb005630	22.79585521	27.98234347	25.8094927	20.09760819	21.19246277	20.37018365	26.28287091	25.86504811	26.48128515	21.11956032	22.37708981	20.07588983	15.53310751	16.50480648	18.26146513	16.33989688	16.85740904	16.78833005	21.40659431	22.39215524	23.08260994	26.22689511	25.23031566	30.48524648	Zm00001eb005630	-0.113119952	0.088654533	0.112123152	nonsignificant	-0.13167333	0.098669559	0.143178477	nonsignificant	0.199794688	0.006436387	0.012745627	nonsignificant	0.331628871	6.7643E-05	0.000139861	nonsignificant	0.138746254	0.070314246	0.105010297	nonsignificant	0.18648933	0.036061516	0.048778895	nonsignificant
Zm00001eb005640	0	0	0	0.146599363	0.110887844	0.113503327	0.142455647	0.1254816	0.139566798	0.021462424	0	0.030372777	0	0	0	0.044474297	0.022404553	0.020657881	0	0.065559818	0.021422702	0	0	0	Zm00001eb005640	1.672071009	0.081549991	0.103627277	nonsignificant	4.202764312	0.087802087	0.128923585	nonsignificant	6.318004002	1.1517E-05	3.2355E-05	Increased	-4.434520666	0.0427297	0.06274068	nonsignificant	3.411543101	0.185630594	0.251100199	nonsignificant				nonsignificant
Zm00001eb005650	0	0	0	0	0	0	0	0	0	0	0	0	0	0	0	0	0	0	0	0	0.040285459	0	0	0	Zm00001eb005650				nonsignificant	2.184641088	0.588542088		nonsignificant				nonsignificant				nonsignificant	1.394107568	0.729934682		nonsignificant				nonsignificant
Zm00001eb005660	41.03472414	42.68201623	42.8964164	36.8977201	36.21996524	35.25482473	34.21520019	30.82025852	32.9194955	31.28542296	30.09871651	28.65599901	27.26953495	27.34526307	27.28177067	21.15151099	23.82941248	23.05540342	36.10510356	36.05883593	36.69969556	40.86858561	39.63746365	45.82300327	Zm00001eb005660	0.255736821	7.19562E-06	1.30092E-05	nonsignificant	-0.053419627	0.401802101	0.484104224	nonsignificant	-0.208327986	0.000143115	0.000355475	nonsignificant	0.511442649	3.79791E-12	1.27231E-11	nonsignificant	0.139533509	0.00650088	0.011483317	nonsignificant	0.209675613	0.000119702	0.000202439	nonsignificant
Zm00001eb005670	14.67132641	13.57216341	14.13209603	11.34345817	11.30180345	11.61551156	13.43746805	13.34550227	11.12260611	14.93542006	14.78516308	14.88350456	7.344362409	7.649164298	6.885621539	11.64878013	12.32130396	12.30439138	15.31604065	13.94984593	13.53519485	11.74647605	10.61181972	13.03797823	Zm00001eb005670	-0.497811402	1.13044E-10	2.61479E-10	nonsignificant	0.435757028	4.09596E-06	1.07972E-05	nonsignificant	0.000933969	0.991249896	0.993258373	nonsignificant	-0.417004824	1.04755E-05	2.32395E-05	nonsignificant	0.697596929	2.01057E-14	7.58212E-14	nonsignificant	0.535805105	3.47708E-09	7.49119E-09	nonsignificant
Zm00001eb005680	46.11916747	54.28456347	52.85653842	42.66340659	47.7050065	48.48213521	133.0206251	131.8349882	135.0253386	107.7536346	107.9062492	101.3043007	99.46887512	113.1862353	128.8140891	220.3637863	207.4960344	220.5514076	46.25241415	38.67821165	42.23332739	44.80717353	51.45943284	44.53282011	Zm00001eb005680	-2.638437665	3.6583E-297	8.675E-296	Decreased	0.013312432	0.91401062	0.932523421	nonsignificant	1.546407181	9.92357E-77	2.67441E-75	Increased	-2.583391176	6.1082E-214	3.355E-212	Decreased	-1.6971515	2.12364E-56	2.11962E-55	Decreased	-1.576745888	3.00672E-49	1.60336E-48	Decreased
Zm00001eb005690	63.70783297	63.90012887	64.28560353	52.91447824	55.45742866	53.28377354	25.17338347	26.14404071	27.98672258	26.88341962	28.15907145	25.77113362	23.18490525	24.98144686	23.17876733	20.16003663	20.79264358	19.56124973	21.08501699	18.80294096	21.38612411	22.66722517	23.95209182	20.94069754	Zm00001eb005690	1.00222015	2.24448E-87	1.83886E-86	Increased	0.019418479	0.814269751	0.850851284	nonsignificant	-1.114468039	6.5597E-105	2.6626E-103	Decreased	-0.221398868	0.004458805	0.007575892	nonsignificant	-0.490424695	2.51941E-12	8.68485E-12	nonsignificant	1.008672081	1.46237E-78	1.11347E-77	Increased
Zm00001eb005700	5.452458926	6.021543415	5.702604935	4.300691933	4.722940687	4.172495367	0.696521726	0.694093334	0.899331859	0.734567682	0.615585093	0.667353388	1.204640356	1.036987442	0.772787201	5.553088489	6.958115686	6.271631965	2.505935751	3.268795642	2.715585792	1.271312862	1.664831794	1.415724236	Zm00001eb005700	-0.925877735	2.94507E-13	7.49385E-13	nonsignificant	1.122795801	2.96831E-08	9.36084E-08	Increased	-2.749205005	1.1519E-51	1.9814E-50	Decreased	-2.488642213	1.02257E-52	1.10453E-51	Decreased	1.226499962	1.0123E-07	2.72367E-07	Increased	2.096551083	2.04508E-28	7.7672E-28	Increased
Zm00001eb005710	16.59592935	15.68271866	15.55218429	12.54682126	12.62275058	11.69971291	10.94698129	12.24228832	11.78549231	15.52236468	15.8871524	15.19704576	3.776195036	3.547275309	4.04599094	10.09204781	11.18383835	10.50290162	5.748065067	4.954105583	5.073387909	12.78087836	11.5788086	11.81558291	Zm00001eb005710	-0.201724681	0.004971029	0.007276933	nonsignificant	-1.0361369	1.00804E-27	7.9204E-27	Decreased	-0.291559748	1.81656E-05	4.98944E-05	nonsignificant	-0.194107882	0.018590135	0.02896207	nonsignificant	0.201109113	0.087538707	0.12830426	nonsignificant	1.653468166	1.00571E-75	7.47875E-75	Increased
Zm00001eb005740	0	0	0	0	0	0	0	0	0	0	0	0	0	0	0.019148691	0	0	0	0	0	0	0	0	0	Zm00001eb005740				nonsignificant				nonsignificant				nonsignificant				nonsignificant	-2.266689522	0.574953119		nonsignificant	-2.471719461	0.540871635		nonsignificant
Zm00001eb005760	2.945831257	2.150872487	2.350257785	5.052976139	4.257708344	5.005964503	4.751758849	5.238306205	5.733036722	7.099360286	7.609673307	8.825367166	1.799121226	1.773894146	2.250760454	4.730675943	5.463794963	5.493383158	2.162388811	1.474076729	0.889251261	5.976680376	6.646649309	6.040498012	Zm00001eb005760	-0.546533405	0.00212176	0.003210465	nonsignificant	-1.882963888	9.71613E-13	4.08659E-12	Decreased	1.234983091	1.63694E-09	6.45809E-09	Increased	-0.130230651	0.444082738	0.508884816	nonsignificant	-0.635919609	0.067364593	0.100973284	nonsignificant	-0.064043972	0.819417117	0.845132195	nonsignificant
Zm00001eb005770	6.304136133	4.576690274	5.901203685	6.172146677	6.82115624	6.08857388	5.212852646	5.507276235	5.714682548	5.916554728	6.011511913	6.60382206	3.326188499	3.708870269	3.572389635	2.011612095	1.952085879	2.085130196	5.382773935	5.649732193	5.650612969	6.874130031	6.200217737	8.498858867	Zm00001eb005770	1.240552504	7.84659E-23	2.68145E-22	Increased	-0.209014262	0.082961906	0.122698171	nonsignificant	0.129145279	0.279697603	0.37498587	nonsignificant	1.452266976	5.97851E-24	3.27804E-23	Increased	0.381453738	0.001030657	0.002000802	nonsignificant	0.243715504	0.076565521	0.098920292	nonsignificant
Zm00001eb005780	5.847305314	5.509279291	5.532329874	12.50538392	11.80159294	11.89390414	5.861510459	4.928406659	6.332083452	0.980022831	1.910429016	2.3470441	4.91673696	4.717546263	4.529748091	4.061593915	3.383910005	3.55546097	2.364631885	2.955229958	2.671263125	4.324914641	4.613124223	3.124994817	Zm00001eb005780	1.303047309	1.07039E-13	2.76657E-13	Increased	-0.435302584	0.102628938	0.148379637	nonsignificant	0.180905043	0.339819956	0.437161836	nonsignificant	-0.246913091	0.323160496	0.388552972	nonsignificant	-1.09677705	4.94797E-06	1.18685E-05	Decreased	-0.163822935	0.420123066	0.468307115	nonsignificant
Zm00001eb005800	0.039668121	0.034638572	0.031828038	0.194250698	0.217131871	0.35092627	0.083893373	0.117563741	0.023972697	0.243308621	0.100095568	0.239981145	0.013234954	0	0.024164807	0	0	0	0.011012729	0.067565311	0.077273099	0.307007568	0.524253654	0.526728938	Zm00001eb005800	6.532812946	2.2145E-06	4.13918E-06	Increased	-2.965869356	3.17762E-06	8.46746E-06	Decreased	1.248681836	0.229734	0.317571268	nonsignificant	7.398021017	1.22861E-08	3.36278E-08	Increased	1.77748711	0.265056321	0.342966182	nonsignificant	1.078071239	0.529051933	0.576187627	nonsignificant
Zm00001eb005810	0.08431292	0.157062028	0.054119323	0.018349852	0.038863549	0.082875445	0	0	0.183430649	0	0	0	0.02250427	0.042792528	0.123267071	0	0	0.054300716	0.018725674	0.076590518	0.093851839	0.034801688	0	0	Zm00001eb005810	0.931549296	0.638178848	0.678259621	nonsignificant	2.626273604	0.163217187	0.22343426	nonsignificant	-0.540321566	0.691290668	0.757696683	nonsignificant	-1.046407683	0.7304849	0.779314614	nonsignificant	-0.280232451	0.832867513	0.870621812	nonsignificant	0.21120668	0.860314384	0.881512274	nonsignificant
Zm00001eb005820	14.34269117	13.27863937	13.41606631	12.57750124	12.85254331	13.02563072	7.08468241	7.26353525	7.513036601	17.92209112	16.75388115	16.0513157	38.54616583	39.62404929	38.14292214	16.11026542	15.59929745	16.81039279	8.317320088	8.437463327	8.122834358	21.76006906	22.85431064	25.12596294	Zm00001eb005820	-0.751177765	6.40536E-52	3.59644E-51	nonsignificant	-1.326129534	5.10345E-90	1.34471E-88	Decreased	-0.748127759	3.05395E-35	3.62467E-34	nonsignificant	0.142062041	0.028083581	0.042507127	nonsignificant	-2.496203957	0	0	Decreased	-1.921123319	0	0	Decreased
Zm00001eb005830	0.810958832	0.904004411	0.719900585	1.258010301	1.371950289	0.881933894	0.383156567	0.531821701	0.458805795	0.519538686	0.522462851	0.562769161	0.046054466	0	0	0.079747015	0.140607885	0.037041718	0.440699046	0.293888842	0.441750896	0.195857327	0.281933712	0.322452933	Zm00001eb005830	3.367729104	7.28166E-09	1.5513E-08	Increased	0.716285218	0.201184719	0.268118949	nonsignificant	-0.667004679	0.096163284	0.149117166	nonsignificant	1.264911131	0.134806543	0.179074553	nonsignificant	4.46157696	0.000355247	0.000725649	Increased	5.367459635	2.74751E-06	5.14722E-06	Increased
Zm00001eb005840	16.17241553	16.62578715	16.55204664	15.12481432	15.69087264	15.30478936	26.48373359	25.37808861	24.52287247	24.32599076	23.96400134	24.64390609	19.68072338	17.99445203	17.74226454	21.05783149	20.31505639	19.61508267	37.9655287	39.71410556	38.35709112	22.67423818	21.81639736	25.80647351	Zm00001eb005840	-0.818577907	1.74338E-35	7.69097E-35	nonsignificant	0.884278769	1.4702E-36	1.49535E-35	nonsignificant	0.792209278	4.86001E-35	5.74298E-34	nonsignificant	-0.176225344	0.026357985	0.040083972	nonsignificant	0.795895787	7.85542E-41	6.10186E-40	nonsignificant	-0.585447895	1.7743E-15	4.79281E-15	nonsignificant
Zm00001eb005850	7.393380896	7.982594036	7.841915848	4.676000797	5.060930327	5.264154969	4.994872936	4.475967097	4.620807302	6.254300713	5.804059051	5.983666433	7.231562714	6.815378185	7.544926139	11.13475218	11.40248745	10.93747604	6.262947457	5.973547882	5.96136315	14.75339583	16.73308279	11.26541032	Zm00001eb005850	-1.572507045	3.55858E-46	1.84574E-45	Decreased	-1.073032809	3.0218E-14	1.38612E-13	Decreased	-0.557502812	8.97342E-06	2.54964E-05	nonsignificant	-0.026772557	0.835204117	0.869098218	nonsignificant	-0.518060658	2.72844E-05	6.1983E-05	nonsignificant	-0.314808253	0.008739216	0.012699499	nonsignificant
Zm00001eb005860	0.269585038	0.388603693	0.32960569	0.55878524	0.355039004	0.454266521	0.67873856	1.110941286	1.117157101	0.314957786	0.259143128	0.594287798	0.908015305	0.439798829	0.500493183	1.097644492	1.18063123	1.598433789	0.028511483	0.029153948	0.057159067	3.457507931	4.084149408	2.462197474	Zm00001eb005860	-1.918015858	2.08834E-09	4.55712E-09	Decreased	-6.284565135	1.54347E-28	1.24269E-27	Decreased	1.719352185	2.97163E-06	8.88406E-06	Increased	0.985822684	3.55873E-05	7.53398E-05	nonsignificant	-4.274459021	9.87921E-10	2.99186E-09	Decreased	-1.321509532	0.002967512	0.004516609	Decreased
Zm00001eb005870	0	0	0	0.099395033	0.631532673	0.359126927	0	0	0	0.101861347	0.276573588	0.19220022	0	0	0	0.211076424	0	0.098042959	0	0	0	0	0	0	Zm00001eb005870	1.397431803	0.413991115	0.460847905	nonsignificant				nonsignificant				nonsignificant	-3.010045892	0.380020415	0.44589174	nonsignificant				nonsignificant				nonsignificant
Zm00001eb005890	0.265177734	0.370489058	0.056738	0	0	0	0	0	0	0	0	0	0	0	0	0	0	0	0	0.060222383	0	0	0.050975816	0	Zm00001eb005890				nonsignificant	0.378364122	0.910352898	0.929622775	nonsignificant	-5.202437846	0.001948172	0.00417584	Decreased	1.255074817	0.756103327		nonsignificant	1.416769771	0.725588679		nonsignificant	4.796274179	0.006727343	0.009890796	Increased
Zm00001eb005900	13.96221962	13.75274384	14.73398558	6.509610103	6.164730474	7.496083982	10.13702753	10.67473597	10.39440342	5.853109731	6.382467424	5.442223161	2.835538069	3.755044292	4.406797785	12.31874482	12.66177315	13.92813362	14.35322893	14.69101876	13.44427588	6.473114001	5.61596645	4.789144062	Zm00001eb005900	-1.361774703	3.68745E-42	1.80787E-41	Decreased	1.492623949	2.57491E-38	2.73523E-37	Increased	-0.283192851	0.000471302	0.001097769	nonsignificant	-1.586479623	3.43603E-41	2.94741E-40	Decreased	1.674862352	1.84143E-38	1.37115E-37	Increased	1.526171219	8.25329E-31	3.28801E-30	Increased
Zm00001eb005920	23.26485828	22.07864935	21.78041686	19.11014717	18.62116211	19.20131312	17.2550608	17.64449632	17.91297021	31.6335075	32.17798006	31.96700764	25.29943972	26.03414574	26.48186441	15.17446329	14.23990908	14.39642491	17.99383436	18.50015676	19.47746424	35.43836818	38.16121534	34.68325298	Zm00001eb005920	-0.037282334	0.465550575	0.512072303	nonsignificant	-0.791832888	1.74483E-38	1.8608E-37	nonsignificant	-0.185221489	0.00023595	0.00057152	nonsignificant	0.924891702	1.40992E-49	1.43735E-48	nonsignificant	-0.746766185	5.34722E-52	4.97825E-51	nonsignificant	-0.63199318	1.22319E-35	5.28449E-35	nonsignificant
Zm00001eb005930	0.152433293	0.177474891	0.285380865	0.082938902	0.021957262	0.056187905	0.141040524	0.045176398	0.299390808	0.339987544	0.153855506	0.360852731	0.076287241	0	0.162502327	0	0.066545974	0.081810681	0.042318783	0	0.127259364	0.078649511	0.054942477	0.262379356	Zm00001eb005930	-0.298386486	0.847269915	0.867173525	nonsignificant	-1.054336694	0.409662476	0.492155653	nonsignificant	-0.182896639	0.82604847	0.870772708	nonsignificant	1.024470103	0.429502839	0.494656648	nonsignificant	-0.768825285	0.617188484	0.682617361	nonsignificant	0.937228247	0.377142459	0.42507713	nonsignificant
Zm00001eb005940	0	0	0	0	0	0	0	0	0	0	0	0	0	0	0	0	0	0	0	0	0	0	0	0	Zm00001eb005940				nonsignificant				nonsignificant				nonsignificant				nonsignificant				nonsignificant				nonsignificant
Zm00001eb005950	36.76698594	35.22938949	33.94874457	30.92890741	31.66696447	29.38724216	26.43242524	29.21544003	27.71680829	29.99852473	31.07868503	30.06380114	12.31780868	13.18430874	10.01627758	11.08242845	12.98252622	12.91005693	16.96991928	19.09186473	18.80043601	22.61314861	24.17214617	29.01311672	Zm00001eb005950	0.898421484	2.12843E-42	1.04615E-41	nonsignificant	-0.305121462	0.000476673	0.00100938	nonsignificant	-0.185304567	0.000565083	0.001301999	nonsignificant	0.654005724	4.58546E-12	1.53005E-11	nonsignificant	0.35717225	5.24376E-05	0.000116259	nonsignificant	1.159294953	5.01208E-47	2.59921E-46	Increased
Zm00001eb005960	58.30978383	57.97676221	54.79608711	72.22857262	72.22406405	68.90962262	69.58136506	67.38143258	67.24022344	58.70912677	55.57287782	62.84753323	72.71588323	69.99988418	71.15481831	67.19554782	68.87271118	73.8546337	67.10717307	65.22703739	66.14736915	70.48974283	69.37585748	72.74509855	Zm00001eb005960	-0.392954017	1.2258E-18	3.73082E-18	nonsignificant	0.061697545	0.222820966	0.29360789	nonsignificant	0.416770102	5.63216E-19	3.80591E-18	nonsignificant	-0.362946282	1.80504E-10	5.52054E-10	nonsignificant	-0.378622693	9.06875E-20	4.19435E-19	nonsignificant	-0.740627612	1.34507E-52	7.49493E-52	nonsignificant
Zm00001eb005970	1.18628279	1.793452034	1.988885106	1.676259007	1.591462335	1.722980497	2.527570188	1.931047742	2.182824718	1.796834168	2.716378136	3.055096425	2.835538069	1.684955772	1.898312892	3.109642821	3.277338027	2.831782332	1.278027233	1.99039609	1.438748686	4.110949416	3.590814912	4.179616636	Zm00001eb005970	-1.299010551	7.42994E-10	1.65512E-09	Decreased	-1.175607986	1.40015E-07	4.18507E-07	Decreased	0.584074429	0.022088728	0.039727042	nonsignificant	-0.014681993	0.935827748	0.94892622	nonsignificant	-0.716513102	0.010789693	0.018466384	nonsignificant	-0.787318558	0.005851613	0.008657462	nonsignificant
Zm00001eb005980	14.06407076	13.86911461	14.47036846	38.44945032	35.22560622	36.77034061	18.97592112	21.00016172	20.34273454	58.88028016	53.98864197	54.01371667	75.97529972	80.91350773	79.56513864	60.11766643	60.34657027	57.51864518	37.23134427	39.3356722	36.10115166	20.38164645	21.08935041	16.30881992	Zm00001eb005980	-1.1033765	8.42089E-96	7.39959E-95	Decreased	1.123115984	7.37368E-31	6.43251E-30	Increased	0.668775317	3.12478E-15	1.7547E-14	nonsignificant	-2.003328246	9.3286E-115	2.3396E-113	Decreased	-1.341013358	1.4902E-139	3.2897E-138	Decreased	-2.898083371	0	0	Decreased
Zm00001eb005990	36.6041031	37.66421057	36.91012968	45.67966357	46.30429942	47.4859033	51.63056181	48.52398803	47.06567186	133.5558974	134.8260785	134.6436466	240.2823145	244.7554273	247.5956083	122.180776	123.9021574	121.6336035	125.5497907	122.27756	120.4158195	76.03987608	79.59497904	71.28084621	Zm00001eb005990	-1.813707073	0	0	Decreased	0.858758654	2.38382E-55	3.6344E-54	nonsignificant	0.567000213	1.80183E-28	1.75004E-27	nonsignificant	-1.077000135	6.88764E-89	1.31135E-87	Decreased	-1.263631055	0	0	Decreased	-3.139354006	0	0	Decreased
Zm00001eb006000	499.7152613	531.747336	515.1021381	681.3631913	643.4437041	682.7553912	649.2552788	607.8282659	634.1061721	866.7989721	812.2538966	848.200607	688.3937995	849.2273512	837.7472177	435.8601322	434.1962005	428.074916	573.5490027	576.6578795	549.4063473	534.5508498	565.003913	433.7473401	Zm00001eb006000	0.213717705	4.61381E-17	1.33507E-16	nonsignificant	0.308124238	4.99183E-05	0.000118255	nonsignificant	0.451503528	2.65041E-35	3.1495E-34	nonsignificant	-0.139928599	0.058771686	0.084141013	nonsignificant	-0.754581791	6.06808E-14	2.24614E-13	nonsignificant	-1.03813874	2.38477E-24	8.29934E-24	Decreased
Zm00001eb006010	1.069115475	0.854239344	1.158702255	0.47144748	0.76497127	1.030282169	0.960577845	0.994045326	0.929032986	1.402680849	1.283623867	1.220418885	1.286924533	1.684614757	1.532418505	1.469461004	1.431714878	1.395103092	2.498632478	2.777103827	2.753500118	2.307434335	2.283543238	2.226844929	Zm00001eb006010	-1.333607875	3.63558E-08	7.5139E-08	Decreased	0.396378107	0.002956781	0.005662948	nonsignificant	0.063773054	0.758413074	0.814401459	nonsignificant	0.285593352	0.067467876	0.095482728	nonsignificant	0.561274389	0.000362808	0.00074048	nonsignificant	-0.965453613	1.82895E-06	3.45827E-06	nonsignificant
Zm00001eb006020	0.547809102	0.725775447	0.343547772	3.24785609	2.623050354	2.989433258	0.539325604	0.515051716	0.570790214	0.884776775	0.934244472	0.973856512	0.252099541	0.11984366	0.460291484	0.698449028	0.483798606	0.567739943	0.293678806	0.107248725	0.105135626	1.63740729	1.516054658	1.272722136	Zm00001eb006020	1.924969323	4.81575E-19	1.48256E-18	Increased	-2.965593749	6.36639E-16	3.18094E-15	Decreased	0.170541874	0.620665489	0.695410565	nonsignificant	0.958036594	0.000272454	0.000531354	nonsignificant	-0.991332277	0.109705756	0.157391846	nonsignificant	0.533217844	0.272638437	0.316902089	nonsignificant
Zm00001eb006030	0	0	0	0	0	0	0	0	0	0	0	0	0	0	0	0	0	0	0	0	0	0	0	0	Zm00001eb006030				nonsignificant				nonsignificant				nonsignificant				nonsignificant				nonsignificant				nonsignificant
Zm00001eb006040	15.0242371	13.78048852	14.03274011	19.96121714	18.84194833	19.26734175	19.21639643	20.07177403	20.6570828	22.76756061	20.83023934	20.86886508	48.04155201	45.70510255	45.59890731	40.42298852	40.05790014	41.65266488	30.15676429	30.91387866	29.03099913	18.76437647	17.65283812	19.08937984	Zm00001eb006040	-1.488195338	0	0	Decreased	0.859886468	4.76222E-55	7.24194E-54	nonsignificant	0.645136525	3.91296E-33	4.36651E-32	nonsignificant	-1.519021716	5.2447E-179	2.3305E-177	Decreased	-0.899893398	2.9162E-122	5.6216E-121	nonsignificant	-2.119545893	0	0	Decreased
Zm00001eb006050	0	0	0	0	0	0.04178208	0	0	0	0	0	0	0	0.05393518	0.025894052	0	0	0	0	0.024133439	0.023657943	0	0	0	Zm00001eb006050	2.253626552	0.563947948		nonsignificant	3.196617253	0.308266622	0.387836588	nonsignificant				nonsignificant				nonsignificant	-1.021089711	0.588260194	0.657601052	nonsignificant	-4.085094164	0.10822056	0.136027001	nonsignificant
Zm00001eb006060	0	0	0	0	0	0	0	0.18948989	0	2.852117727	2.420018898	3.279416259	3.093165081	2.839462505	1.947448516	4.524950833	3.442521819	4.804105001	0.088751891	2.631801788	0.978600942	5.278256041	5.146787435	6.445994406	Zm00001eb006060	-8.494100975	1.30981E-11	3.14018E-11	Decreased	-2.032634261	0.00046763	0.000991079	Decreased	2.149514258	0.594200361	0.672994622	nonsignificant	0.018678716	0.9540019	0.964177381	nonsignificant	-1.363743704	0.046081725	0.071416867	nonsignificant	-7.791766994	2.58963E-09	5.61045E-09	Decreased
Zm00001eb006070	0.103333007	0.30077114	0	0.112446906	0.178615301	0.152356878	0	0.183747772	0.124894793	0.05761854	0.182519944	0.054359658	0.551619826	0.196672728	0.251791323	0.417888677	0.060147801	0.277293218	0.05737496	0.322673016	0.230047604	0.159947153	0.24829971	0.050818384	Zm00001eb006070	-1.18756483	0.202040539	0.239688099	nonsignificant	0.562927717	0.575784243	0.651647633	nonsignificant	-0.235311193	0.864013819	0.900840438	nonsignificant	-1.096676666	0.257955778	0.319690885	nonsignificant	-0.980399435	0.246018337	0.321790981	nonsignificant	-1.735084828	0.078721374	0.101449413	nonsignificant
Zm00001eb006080	20.06403222	19.36694749	19.41269361	13.46374842	14.70404632	14.17808137	15.306255	15.5331514	15.16145756	4.660662577	4.782341981	4.169853786	33.71896056	35.00033772	32.31474836	17.60566084	17.51637914	16.36895379	22.49948606	23.18678077	25.65690177	11.18789287	10.35970933	10.84501336	Zm00001eb006080	-0.697454963	1.09337E-36	4.93149E-36	nonsignificant	1.300008578	2.87204E-80	6.63117E-79	Increased	-0.194178442	0.000138011	0.000343372	nonsignificant	-1.049601836	1.54748E-54	1.72508E-53	Decreased	-0.772864432	1.84501E-50	1.67591E-49	nonsignificant	-1.198170569	8.15E-133	9.8612E-132	Decreased
Zm00001eb006090	1.649804036	2.540455608	1.195630353	0.926614507	0.337304156	0.863150153	0.675317404	0.914808996	0.868379776	0.08902564	0	0.11198718	1.456013286	1.890786593	1.750677418	0.553435062	0.557601409	0.314190847	0.916042641	1.208624939	0.681266699	0.30205049	0.434797192	0.392594048	Zm00001eb006090	0.170868186	0.766124185	0.796294502	nonsignificant	1.470691804	0.003914774	0.007376782	Increased	-0.971560629	0.012181773	0.023041854	nonsignificant	-0.711686232	0.24869629	0.309744648	nonsignificant	-1.13472479	0.002198528	0.004125422	Decreased	-0.343511332	0.32564618	0.37209129	nonsignificant
Zm00001eb006100	6.624323333	6.541032688	6.234565681	7.984191198	8.358317667	7.706510624	6.65015431	7.753553539	7.651853499	3.366434039	5.755148768	4.322929545	1.734550458	1.595950822	1.532418505	2.761294854	3.074933091	2.790206183	8.333948077	7.664806564	6.440390107	8.609614361	11.64607052	11.67031694	Zm00001eb006100	1.063535177	2.85564E-06	5.30376E-06	Increased	-0.348415782	0.069617143	0.104729289	nonsignificant	0.344712147	0.065292637	0.105768583	nonsignificant	1.507965785	3.67687E-11	1.16973E-10	Increased	1.936536076	1.95856E-12	6.78241E-12	Increased	1.57887959	2.673E-08	5.53732E-08	Increased
Zm00001eb006110	0	0	0	0	0	0	0.072872948	0	0.041647178	22.55649394	20.38032682	22.87585436	15.6810632	16.04575646	13.26597265	16.84124436	16.24598418	14.12875363	0.076528577	0	0	47.32651879	46.39974458	52.80311585	Zm00001eb006110	-11.59226496	1.65714E-22	5.62027E-22	Decreased	-10.72993882	1.24444E-25	9.20269E-25	Decreased	2.654293747	0.433360055	0.530569411	nonsignificant	1.253711514	7.85737E-34	5.67794E-33	Increased	-9.457969461	5.34568E-20	2.49313E-19	Decreased	-11.52056053	3.34299E-22	1.1021E-21	Decreased
Zm00001eb006120	0	0	0	0	0	0	0	0	0	0	0	0	0	0	0	0	0	0	0	0	0	0	0	0	Zm00001eb006120				nonsignificant				nonsignificant				nonsignificant				nonsignificant				nonsignificant				nonsignificant
Zm00001eb006130	0	0	0	0	0	0	0.063384283	0.284234835	0	5.147181211	5.263541103	5.738978453	3.199825946	3.802851569	3.067231413	3.047415867	3.349480688	2.058902143	0	0	0	12.92760366	12.61731099	14.62140195	Zm00001eb006130	-8.310860773	5.52076E-11	1.29277E-10	Decreased	-9.921649431	1.38188E-16	7.1142E-16	Decreased	3.444900741	0.212570947	0.297252704	nonsignificant	1.871201145	1.72358E-13	6.17066E-13	Increased	-8.357864411	2.7615E-11	9.078E-11	Decreased	-8.562853492	8.55127E-12	2.05082E-11	Decreased
Zm00001eb006140	2.552622825	2.19389713	2.566739601	2.76584066	2.916292237	2.72447601	1.35541603	1.662388223	1.443319533	2.174722798	2.39951612	1.798137806	20.19134339	17.57080327	19.63428532	9.557210941	10.38163648	10.88934822	6.09511322	6.593218745	7.341349011	5.132545022	5.149163994	6.260638674	Zm00001eb006140	-2.2917122	1.70786E-99	1.54204E-98	Decreased	0.437128643	0.000410477	0.000874825	nonsignificant	-0.554315345	0.00296823	0.006198854	nonsignificant	-1.279645298	7.82239E-31	5.22028E-30	Decreased	-1.789757155	1.57339E-91	2.35083E-90	Decreased	-3.388325079	8.2851E-242	1.797E-240	Decreased
Zm00001eb006150	6.971824718	7.802155653	7.903818793	12.41053935	13.66988443	12.35578467	9.881071052	9.621837462	9.684286881	15.13221232	14.51486199	14.5828876	14.52593681	16.24017046	14.42731841	22.19508673	23.42819404	24.5504534	8.204333956	9.830732325	9.127388307	23.81657936	23.08365628	28.43254129	Zm00001eb006150	-1.285545918	2.47273E-48	1.32516E-47	Decreased	-1.310577828	1.99745E-31	1.77326E-30	Decreased	0.526424306	1.30298E-05	3.64016E-05	nonsignificant	-0.279388693	0.003477593	0.005988373	nonsignificant	-1.00595936	4.65342E-19	2.09956E-18	Decreased	-1.414516945	2.71657E-34	1.14746E-33	Decreased
Zm00001eb006160	0.114657172	0.033373236	0.03066537	2.370627245	3.616959852	3.000700025	0.212175534	0.237865267	0.554327572	1.34259091	1.272996242	1.266654503	1.721450571	2.182259032	2.270002256	12.02268178	11.71275439	12.36879693	3.27862528	2.636435441	3.079053254	1.656439007	2.231636164	1.63523814	Zm00001eb006160	-2.423921543	1.87359E-77	1.39842E-76	Decreased	0.862593164	3.60541E-05	8.66004E-05	nonsignificant	2.627410994	0.000697606	0.001590301	Increased	-3.087122265	1.3155E-108	3.1189E-107	Decreased	0.269872794	0.183516501	0.24875388	nonsignificant	-5.491850367	7.39079E-28	2.77174E-27	Decreased
Zm00001eb006170	0	0	0	0.844857783	1.105182177	1.256944246	0	0.108279937	0	0.101861347	0	0	0	0	0	0	0	0.098042959	0	0.103716327	0.20334565	0	0.087791683	0	Zm00001eb006170	4.556474983	0.000278853	0.000453709	Increased	1.943021813	0.405242103	0.487615199	nonsignificant	2.149514258	0.594200361	0.672994622	nonsignificant	-0.541498123	0.87311827	0.898617192	nonsignificant	2.986672181	0.294797544	0.374871034	nonsignificant				nonsignificant
Zm00001eb006180	0.2353864	0.195753897	0.323767167	6.220720564	6.761874299	5.866964012	3.769165619	3.866756444	3.170174687	0.412504974	0.169701837	0.247656091	0.942417693	0.512009935	0.819379361	0.427395067	0.86122513	0.505325873	3.827546863	3.169219412	2.751181984	1.006300092	0.969620345	0.992239157	Zm00001eb006180	2.981448119	2.03147E-35	8.94564E-35	Increased	1.876857249	2.4424E-15	1.18096E-14	Increased	3.996679736	5.09489E-39	6.65093E-38	Increased	0.347538639	0.371639372	0.437666451	nonsignificant	1.831121805	5.84328E-11	1.89033E-10	Increased	-2.005974939	3.67805E-05	6.41996E-05	Decreased
Zm00001eb006190	0	0	0	0	0	0	0	0	0	0	0	0	0.117096553	0.074220839	0.035633111	0.033793684	0.034048088	0	0	0	0	0.060361251	0.056222374	0.057533901	Zm00001eb006190	-3.379527634	0.257247414		nonsignificant	-4.107544795	0.047579384	0.074410034	nonsignificant				nonsignificant	0.992999739	0.525180543	0.590096059	nonsignificant	-4.915570494	0.008938506	0.015478646	Decreased	-5.120664759	0.006164152	0.009103412	Decreased
Zm00001eb006200	0.657640779	0.71782255	0.659579244	8.811369701	8.241501378	7.676338075	0.999660696	0.779615548	0.894224412	0.50421367	0.456346421	0.345960397	0.685676988	0.730147501	0.300463485	0.854859516	0.478497241	0.661789975	0.273862979	1.026791634	0.503280485	1.951069644	2.133337905	1.980964135	Zm00001eb006200	3.214846589	3.11804E-43	1.55455E-42	Increased	-1.592356622	6.4099E-05	0.000149886	Decreased	0.557713975	0.144844341	0.214045584	nonsignificant	1.223122848	0.000305635	0.000593436	Increased	-0.197048891	0.725781871	0.779825519	nonsignificant	-0.168363004	0.728360491	0.763369112	nonsignificant
Zm00001eb006210	131.8710127	154.9411687	144.2132246	201.6424049	179.6938053	200.9017353	68.41989622	64.92249841	64.2845908	27.6270214	28.46714463	26.03055412	35.16808004	48.19280078	49.19835507	48.74314441	51.06024305	48.03048415	19.8188128	20.9238435	18.43173926	103.3858548	103.1088439	83.22306987	Zm00001eb006210	1.562678189	2.5784E-265	5.4859E-264	Increased	-2.13195727	2.2237E-133	9.4115E-132	Decreased	-0.963551007	3.21814E-68	7.57845E-67	nonsignificant	0.590473484	5.48129E-14	2.0117E-13	nonsignificant	-1.435801681	9.4612E-18	4.07608E-17	Decreased	1.281751502	1.26699E-14	3.33443E-14	Increased
Zm00001eb006240	0	0	0	0	0	0	0	0	0	0	0	0	0	0	0	0	0	0	0.012529679	0.051248067	0.062797921	0	0	0	Zm00001eb006240				nonsignificant	4.516364735	0.031908127	0.051694547	nonsignificant				nonsignificant				nonsignificant	3.725117437	0.091823519	0.134024985	nonsignificant				nonsignificant
Zm00001eb006260	13.47302811	11.39295882	11.98983841	43.24964114	40.74476868	44.32604013	5.479587881	4.342989232	5.593194228	136.3551194	145.2801963	147.2813181	33.42025541	30.88791523	34.62094443	10.41546114	11.16727383	13.14247902	26.84526314	25.42494428	24.73619989	14.69897585	12.76445111	13.84452421	Zm00001eb006260	1.468656483	1.15762E-56	6.902E-56	Increased	1.060050914	1.22316E-27	9.59541E-27	Increased	-1.095763253	2.59315E-14	1.38065E-13	Decreased	-0.132012563	0.297899819	0.362275349	nonsignificant	-0.632671289	8.39226E-16	3.34941E-15	nonsignificant	-1.841845641	1.82973E-84	1.47677E-83	Decreased
Zm00001eb006270	18.11576978	17.94201056	15.49813246	14.39541565	14.81677414	14.95465799	18.08741117	19.31180378	17.81730761	32.60335525	34.46290419	35.36556926	23.65262811	23.40163113	22.19537532	19.60429806	19.69261822	20.31970532	30.01849747	30.26550551	31.52300894	67.8793733	65.08434363	69.32793281	Zm00001eb006270	-0.848373276	9.02495E-60	5.5898E-59	nonsignificant	-0.97885674	1.48457E-89	3.89097E-88	nonsignificant	0.259984941	9.05502E-05	0.000230568	nonsignificant	1.381370869	2.6873E-153	9.7217E-152	Increased	0.136160448	0.003814969	0.006947742	nonsignificant	-0.844055137	7.56345E-38	3.40682E-37	nonsignificant
Zm00001eb006280	0	0	0.039086177	0	0	0	0	0	0	0.162978156	0.184382392	0.307520352	0.19503701	0	0.044513109	0.379937563	0.170132352	0.078434367	0	0	0	0.942545722	1.088616873	1.078075719	Zm00001eb006280	-5.273586276	0.003539034	0.005249921	Decreased	-6.945300343	2.11525E-07	6.24271E-07	Decreased	-0.706438368	0.862551921		nonsignificant	1.935743422	0.006185985	0.010304933	Increased	-3.668311791	0.178137928	0.242142135	nonsignificant	-2.910827894	0.238939098	0.281534854	nonsignificant
Zm00001eb006290	0.057328586	0.200239416	0.183992218	0.24953971	0.462442356	0.112702348	0.242486324	0.339807524	0.311809259	0	0.057863466	0.060316881	0	0	0	0	0	0	0.09549394	0.130194343	0.191443726	0	0.055102128	0	Zm00001eb006290	5.106121558	0.002462919	0.003704212	Increased	3.05143731	0.076561138	0.114196994	nonsignificant	1.187127782	0.174297474	0.250618078	nonsignificant	1.255074817	0.756103327		nonsignificant	4.101404012	0.039702337	0.062206797	nonsignificant	4.034103234	0.046270499	0.061696869	nonsignificant
Zm00001eb006300	31.61903643	29.21775988	29.02410024	24.07988679	24.37641046	23.68396729	17.82972575	18.81271397	18.66400036	17.52590321	16.18140422	16.69657308	5.420210369	4.686830914	4.937780309	5.947462441	5.315372029	6.029860511	18.90454845	18.7577064	17.91224397	15.12302706	14.24221128	15.02858378	Zm00001eb006300	1.643957282	3.4162E-123	3.6569E-122	Increased	0.485050825	3.47473E-13	1.50345E-12	nonsignificant	-0.539766133	1.24041E-22	9.83312E-22	nonsignificant	0.978489137	7.45263E-29	4.70367E-28	nonsignificant	1.615081448	2.21118E-92	3.3393E-91	Increased	2.160914648	6.0152E-177	9.5749E-176	Increased
Zm00001eb006310	55.21550103	57.62009672	54.84581359	58.97542844	57.92134183	60.88857152	49.37504276	40.74452524	46.15507592	34.64130409	33.29558524	31.24524382	1.580929016	1.002060902	1.403165193	2.566411699	1.74297494	1.836676108	37.27198793	35.8699839	36.04232611	45.05947955	42.71306993	51.16968115	Zm00001eb006310	4.441291673	0	0	Increased	-0.186252293	0.010112446	0.017904526	nonsignificant	-0.137137211	0.034356901	0.059438982	nonsignificant	4.119066917	1.59E-241	1.0656E-239	Increased	4.507231335	1.4075E-261	6.2517E-260	Increased	4.978543369	0	0	Increased
Zm00001eb006320	3.307699177	3.548445598	4.157347965	3.627722282	3.624448382	3.653726132	3.511439187	3.751707233	3.196744275	2.000186458	1.961158172	2.16738035	1.127437262	1.02245387	1.219272114	1.764532159	2.156074526	1.632240886	3.059760287	2.907336713	3.211736043	2.058698679	2.161132821	2.358556959	Zm00001eb006320	0.559990354	2.60231E-05	4.5376E-05	nonsignificant	0.641425291	5.33759E-07	1.52505E-06	nonsignificant	0.087242963	0.459896614	0.556133849	nonsignificant	-0.135307055	0.388688072	0.454562829	nonsignificant	1.174131624	9.09956E-15	3.47871E-14	Increased	1.289189734	1.51129E-16	4.23239E-16	Increased
Zm00001eb006330	0.734375528	0.92830531	0.70707857	0.890478019	0.894623312	0.773416013	0.698902726	0.895456327	0.481846842	0.42118785	0.953006531	0.463593239	0.602045647	0.332792845	0.511271807	0.690952997	0.549595737	0.529271107	1.386374118	1.453352209	1.4130391	1.515634141	1.421793114	0.949335593	Zm00001eb006330	0.115794248	0.701241134	0.736865665	nonsignificant	0.289511828	0.22593586	0.297131695	nonsignificant	-0.027614465	0.929138457	0.94777517	nonsignificant	0.755692851	0.010811686	0.017430266	nonsignificant	1.287210529	1.13812E-05	2.65799E-05	Increased	0.294233325	0.401172327	0.449192603	nonsignificant
Zm00001eb006340	1.301338645	0.994298374	1.087645397	0.752311524	1.077845515	1.23917825	1.849118879	1.783749355	1.228812502	1.587309336	1.354526479	0.898519051	0.705544661	0.619206361	1.585484587	0.798808656	0.710137248	0.78572944	1.219319268	0.969729329	1.267497269	1.258947996	1.758935846	1.559971757	Zm00001eb006340	0.005767561	0.991287425	0.992647635	nonsignificant	-0.245434895	0.565968011	0.642326712	nonsignificant	0.684195811	0.099877964	0.15422455	nonsignificant	0.616161332	0.197097925	0.251758882	nonsignificant	-0.029243511	0.95598887	0.965250615	nonsignificant	-0.20665938	0.69957825	0.736789042	nonsignificant
Zm00001eb006350	128.8026755	140.6904571	135.9971711	159.1371456	159.2774881	167.7142003	185.1914679	168.4451821	185.9429551	184.8701546	176.5262577	182.2333906	35.94994554	36.51640781	36.79738102	142.4867699	140.7306756	145.0010489	55.70617672	50.78567234	55.2580275	62.97013871	67.10948325	51.89834285	Zm00001eb006350	-0.232410459	3.00446E-17	8.75281E-17	nonsignificant	-0.010283668	0.899621684	0.921455353	nonsignificant	0.573455821	6.51104E-38	8.25622E-37	nonsignificant	-1.614798475	3.1259E-106	7.2431E-105	Decreased	0.294835424	2.86079E-10	8.92302E-10	nonsignificant	1.472972804	1.1788E-233	2.4617E-232	Increased
Zm00001eb006360	0	0	0	0.059389563	0.062891221	0.067056895	0.115421765	0.113222175	0.197891986	0.060863212	0.082627794	0.028710406	0.072835398	0.173123296	0.033246305	0.157650441	0.111186081	0.029290843	0	0.061971581	0.060750568	0	0.026228221	0.053680119	Zm00001eb006360	-1.062793149	0.298193606	0.341985996	nonsignificant	0.776115694	0.652884341	0.711467918	nonsignificant	5.877731257	0.000125413	0.000313791	Increased	-2.269902812	0.074153721	0.103983088	nonsignificant	-1.457479143	0.241312751	0.316478201	nonsignificant	-5.523428132	0.001667336	0.002591825	Decreased
Zm00001eb006370	0	0	0	0	0	0	0	0.083445089	0.085077416	0	0	0	0	0	0	0	0	0	0	0	0	0	0	0	Zm00001eb006370				nonsignificant				nonsignificant	2.163390245	0.577493622	0.664884012	nonsignificant				nonsignificant				nonsignificant				nonsignificant
Zm00001eb006380	5.013954249	5.867888779	4.919299827	7.972244521	7.484303683	6.818142265	4.12069381	4.665814271	4.270386959	7.402307803	6.791348745	7.161302114	10.7826189	10.64729765	12.81887105	8.975274477	9.919906689	8.770086556	10.12613	10.81154909	10.71420429	12.02352173	13.83343265	13.95171129	Zm00001eb006380	-0.728753039	2.20297E-12	5.42813E-12	nonsignificant	-0.170477493	0.072843572	0.10917888	nonsignificant	-0.11381437	0.394526807	0.49398259	nonsignificant	0.144791492	0.15464012	0.202757466	nonsignificant	-0.386156106	8.6385E-05	0.000187589	nonsignificant	-1.537120795	7.73884E-39	3.5466E-38	Decreased
Zm00001eb006390	4.50882504	4.257630319	4.301256163	4.846863259	5.092449824	5.411389839	3.224202087	3.703173854	3.348072546	3.33920017	3.499913045	3.213238229	2.34044412	2.31371416	1.978810025	1.905444443	1.797989634	1.94659839	4.846544832	4.61631941	4.442178162	3.285200269	3.294582443	3.410639549	Zm00001eb006390	1.026352367	8.58488E-24	2.99906E-23	Increased	0.637839548	8.15007E-12	3.24744E-11	nonsignificant	-0.186789226	0.042826525	0.072485805	nonsignificant	0.440882338	0.0001398	0.000280423	nonsignificant	0.798250424	4.26943E-14	1.59074E-13	nonsignificant	0.561178509	2.53018E-07	5.00446E-07	nonsignificant
Zm00001eb006400	11.17480512	12.23306618	12.00255615	12.83868534	14.13436084	14.94475103	13.41736163	11.6112954	13.66800778	12.18907953	12.0205194	12.50676946	21.03344003	19.63065816	19.33737273	17.85045144	23.2714403	20.64477507	23.58293966	21.08109568	22.05336676	14.24210286	17.07403902	16.50894675	Zm00001eb006400	-0.973919761	1.06175E-19	3.32799E-19	nonsignificant	0.640632497	2.72368E-10	9.90304E-10	nonsignificant	0.290364583	0.008615492	0.016710609	nonsignificant	-0.749430971	7.18325E-11	2.24578E-10	nonsignificant	-0.117182653	0.177506802	0.241417763	nonsignificant	-1.17976342	8.4996E-33	3.50252E-32	Decreased
Zm00001eb006410	0	0.031714448	0.029141174	2.104586906	2.040336327	1.338757185	0.086412656	0	0.03292345	0.030377585	0.054987412	0	5.671076138	4.28583622	5.475902573	0.062948235	0.158555299	0.321627317	2.873670702	3.557040409	3.138261097	1.911415797	2.696711162	2.143393146	Zm00001eb006410	2.903422362	6.9739E-12	1.68704E-11	Increased	0.661622853	0.000661669	0.001373665	nonsignificant	1.161014545	0.511325418	0.605142171	nonsignificant	3.240196512	3.21613E-16	1.32079E-15	Increased	-0.960787136	1.98661E-09	5.92687E-09	nonsignificant	-8.460262068	4.94002E-30	1.93763E-29	Decreased
Zm00001eb006420	0.146065112	0.255090827	0.286480391	0.185439279	0.224426206	0.143574805	0.205940262	0.144296902	0.176543512	0.325783939	0.171999228	0.307357729	16.63435694	17.97761378	17.2471231	4.317746283	4.67616553	4.755835305	15.39580136	16.12972617	14.64669363	1.029971697	0.947648778	0.838059919	Zm00001eb006420	-5.064402179	5.74444E-77	4.27116E-76	Decreased	4.197288176	1.2915E-209	1.0191E-207	Increased	-0.217159623	0.715922648	0.779497168	nonsignificant	-2.669720767	8.51122E-50	8.7078E-49	Decreased	-0.439094844	2.75987E-09	8.18086E-09	nonsignificant	-6.67106737	2.0281E-202	3.6871E-201	Decreased
Zm00001eb006430	1.156126484	1.131908923	1.32116634	0.857792753	1.332274405	0.981449617	1.222535217	1.43285506	0.952750515	0.527446429	0.875184917	1.133454724	43.79816555	45.40917336	42.62511287	5.282693508	5.291873599	5.979277457	26.14411874	24.58503172	24.17375877	1.572631081	1.616329074	1.705722542	Zm00001eb006430	-2.805143143	3.08898E-54	1.78273E-53	Decreased	4.096183696	2.3682E-302	3.3142E-300	Increased	0.161124503	0.536018341	0.627802013	nonsignificant	-2.13923788	3.65276E-41	3.13237E-40	Decreased	-1.086460496	4.12113E-86	5.83247E-85	Decreased	-5.608772783	0	0	Decreased
Zm00001eb006440	0.117676009	0.10960617	0.377673187	0.256109902	0.27121035	0.43954492	0.248870805	0.418505279	0.11378452	0.393697232	0.190038294	0.32190589	25.7242449	27.2946755	26.46618376	3.004925406	4.164589486	3.309400991	32.46032359	30.69303342	28.05795719	0.680020717	1.051884402	0.694465954	Zm00001eb006440	-3.83927386	4.30888E-51	2.39947E-50	Decreased	5.387706168	0	0	Increased	0.529008172	0.415222778	0.513589156	nonsignificant	-2.487980753	6.77824E-29	4.28181E-28	Decreased	-0.072729503	0.249293987	0.325570176	nonsignificant	-7.45496897	2.87895E-49	1.5358E-48	Decreased
Zm00001eb006450	10.45425035	8.541211429	8.589494453	10.21244938	9.998716241	10.39446826	9.573349757	8.339539355	8.702951956	6.417264886	5.762432434	6.561474013	4.201656268	4.529972717	4.735052832	3.533319873	4.384137027	3.153030769	9.250642145	8.809100045	8.63553616	6.715268156	7.036664293	4.741275416	Zm00001eb006450	1.053952522	4.246E-15	1.15073E-14	Increased	0.689005737	2.83371E-06	7.58853E-06	nonsignificant	0.109680116	0.331992267	0.428966791	nonsignificant	0.361547853	0.04768276	0.069379665	nonsignificant	0.714989294	1.07509E-08	3.08361E-08	nonsignificant	0.615506953	5.88068E-06	1.07939E-05	nonsignificant
Zm00001eb006460	0	0	0	0	0	0	0	0	0	0	0	0	0	0	0	0	0	0	0	0	0	0	0	0	Zm00001eb006460				nonsignificant				nonsignificant				nonsignificant				nonsignificant				nonsignificant				nonsignificant
Zm00001eb006470	12.03877122	11.08434564	11.94977988	10.72582054	11.40589721	9.942595601	7.983770966	7.902124344	7.137901545	7.335664736	8.492194827	7.083987989	4.403121535	4.107592323	3.868470187	3.119056064	2.660921976	2.825381777	7.844462819	8.496862773	8.974162994	7.257453823	7.888115291	8.382395978	Zm00001eb006470	1.481806062	2.28201E-68	1.55025E-67	Increased	0.266262022	0.001088934	0.002200339	nonsignificant	-0.445666527	2.14638E-11	9.60485E-11	nonsignificant	1.070145277	2.04162E-27	1.2441E-26	Increased	0.761999076	7.21155E-20	3.34482E-19	nonsignificant	1.085130441	4.5647E-44	2.26983E-43	Increased
Zm00001eb006480	183.3119944	189.3425094	190.9106858	153.0356094	153.8066867	147.4025911	153.8642291	152.0912737	151.1752283	129.7881338	133.577451	133.2738939	82.55801907	79.71492719	82.37019889	85.26245891	83.24225732	81.25800458	146.1294668	141.8034021	137.9712199	91.28278094	91.7763929	85.57173177	Zm00001eb006480	0.447271874	4.26441E-42	2.08653E-41	nonsignificant	0.825347435	1.64045E-56	2.56701E-55	nonsignificant	-0.140653258	4.03036E-05	0.000106661	nonsignificant	-0.275565949	3.55438E-07	8.8154E-07	nonsignificant	0.528798713	1.11045E-45	9.35594E-45	nonsignificant	0.785191632	1.08461E-86	8.91456E-86	nonsignificant
Zm00001eb006490	0	0	0	1.309675733	1.560257191	1.256944246	0.238623184	0	0	8.891896444	5.921928598	8.626398123	1.003866963	1.240773531	1.741248085	3.476552861	3.06488429	2.906685379	0	0	0	8.771219597	5.856221699	4.587106493	Zm00001eb006490	-1.612939062	0.000286843	0.000466294	Decreased	-8.531365036	7.56156E-12	3.01903E-11	Decreased	2.594190293	0.492380268	0.586931838	nonsignificant	0.643435423	0.067267355	0.095255475	nonsignificant	-6.696578112	2.19735E-06	5.40477E-06	Decreased	-6.901596679	9.92445E-07	1.90472E-06	Decreased
Zm00001eb006510	34.38603484	32.53130186	31.961617	31.10252095	29.29213283	27.01883632	40.07209505	39.46662478	41.28696029	44.89481313	47.36671424	45.61262202	53.45879646	51.11455782	50.38032377	40.20950808	39.45591165	39.2158196	55.58121915	57.39427026	58.46169766	43.75903747	45.10629812	44.67545782	Zm00001eb006510	-0.859957006	1.16765E-52	6.60048E-52	nonsignificant	0.520922723	1.70485E-22	1.12503E-21	nonsignificant	0.450056468	3.59809E-17	2.24385E-16	nonsignificant	-0.213022982	0.000191604	0.000379206	nonsignificant	-0.124868139	0.00517117	0.009249151	nonsignificant	-1.066156188	9.24627E-88	7.68341E-87	Decreased
Zm00001eb006520	2.008072104	1.737295589	1.68124475	1.140095306	1.225608925	1.029827424	1.275728912	1.260826524	1.247117571	1.044465181	0.913265063	0.951987574	0.741476909	1.027242002	1.102390167	1.247243309	1.422951796	1.567605494	1.621772489	0.955334661	1.201562436	1.113894033	1.258751101	0.835322807	Zm00001eb006520	-0.73813725	0.00020468	0.000335871	nonsignificant	0.396326411	0.112022891	0.1606461	nonsignificant	-0.359665961	0.040897587	0.069617712	nonsignificant	-0.782224283	0.000376253	0.000722559	nonsignificant	0.123257542	0.625723509	0.689832512	nonsignificant	0.497098484	0.020423478	0.028457593	nonsignificant
Zm00001eb006530	0	0.030609604	0.028125976	0	0	0.077527115	0.111203037	0.187000874	0.190658927	0.087957942	0.132679506	0.027661025	0.245606286	0.166795546	0.19218681	0.151888232	0.061212668	0.028220246	0.14597684	0.119412972	0.146325254	0.027129814	0.05053913	0	Zm00001eb006530	-2.00833593	0.163191516	0.19684808	nonsignificant	2.558602525	0.019864116	0.033449597	Increased	3.248170169	0.003158513	0.006566201	Increased	-2.005783748	0.134142372	0.178266759	nonsignificant	-0.822731269	0.229446668	0.303099388	nonsignificant	-3.81635735	0.000320499	0.000527301	Decreased
Zm00001eb006540	30.23134399	31.13494273	33.74174094	31.29117925	32.71081476	36.64194028	31.57756946	29.6731224	32.80850564	24.88327201	21.60660605	27.21790467	19.07581369	22.43660251	23.58740559	18.64795588	18.78834065	18.80023765	25.11342143	25.56501618	20.430013	30.81547441	29.25075555	31.88023913	Zm00001eb006540	0.42506852	1.1542E-05	2.05955E-05	nonsignificant	-0.209791502	0.049906945	0.077604253	nonsignificant	0.145434565	0.091137079	0.142147782	nonsignificant	0.32804323	0.000978266	0.001796333	nonsignificant	-0.145235042	0.219832538	0.291915757	nonsignificant	0.126618675	0.233272875	0.275311381	nonsignificant
Zm00001eb006550	4.923346161	6.462358873	5.787044051	5.83532803	6.613024689	7.135812907	5.172986519	4.330902449	5.723252821	5.945150031	6.330294665	5.097495489	5.963708302	5.510922557	6.743372137	8.370014153	8.286998543	7.741920865	10.42967728	9.863507443	9.389914815	8.753347637	8.258637806	8.852264798	Zm00001eb006550	-0.731113391	1.1678E-09	2.58154E-09	nonsignificant	0.359833001	0.000793241	0.001630616	nonsignificant	-0.010874481	0.942962949	0.95787295	nonsignificant	-0.296640604	0.008662523	0.014145558	nonsignificant	0.432199115	0.000385661	0.000784515	nonsignificant	-0.506253399	0.00067132	0.001077089	nonsignificant
Zm00001eb006560	9.268598532	7.904081484	8.319724595	7.472749243	7.304629502	7.552883424	6.330562533	5.902614106	6.804331196	4.249085717	4.215954725	4.477048056	5.026160942	4.741459336	4.916210874	3.469977995	3.461936691	3.307543604	3.861782247	4.170956703	4.208554963	6.541179182	6.90595573	7.649160279	Zm00001eb006560	0.709957831	3.76689E-20	1.19755E-19	nonsignificant	-0.624412377	2.41983E-12	9.97E-12	nonsignificant	-0.260573921	0.000874293	0.001966496	nonsignificant	0.662068269	8.55763E-13	2.95791E-12	nonsignificant	-0.533515717	4.44601E-10	1.37266E-09	nonsignificant	0.377845451	3.95813E-06	7.34462E-06	nonsignificant
Zm00001eb006570	19.60018987	17.78985558	19.1969626	16.71747752	16.21993987	16.17339509	17.27169901	19.05061211	18.15871446	18.35782643	19.96539332	16.70972877	16.8056784	16.39847298	15.89240262	16.60269997	16.67511249	17.20105688	19.60087548	20.83741723	20.96308796	20.46661903	20.67657783	24.69773466	Zm00001eb006570	-0.455546034	2.28816E-17	6.69611E-17	nonsignificant	0.0605578	0.418535009	0.501494899	nonsignificant	0.105517271	0.075719152	0.120956642	nonsignificant	0.001813829	0.981086758	0.986741835	nonsignificant	0.051878549	0.351689332	0.434696385	nonsignificant	-0.21305009	0.000523958	0.000847778	nonsignificant
Zm00001eb006590	7.114477522	6.358602665	7.902159093	8.652789443	8.873608171	10.48977107	5.642353652	5.655756431	5.639936594	6.020561239	6.188208324	5.283758784	8.43357762	8.443160196	7.648161445	5.464192947	5.529688118	5.727491416	5.274766944	3.160142184	4.332371511	13.21483376	14.0584813	10.59944446	Zm00001eb006590	0.330160018	0.018253947	0.025236856	nonsignificant	-1.408080534	2.87452E-15	1.38471E-14	Decreased	-0.175147159	0.22216444	0.308516089	nonsignificant	0.799009275	3.44056E-08	9.14585E-08	nonsignificant	-1.211350418	4.69084E-12	1.59926E-11	Decreased	-0.615528006	1.09258E-05	1.97406E-05	nonsignificant
Zm00001eb006600	0.075814978	0.176539582	0.162215361	0.13200289	0.069892944	0.149044772	0.064135876	0.071901302	0.091634766	0.033819578	0.030608935	0.095720268	0.161888427	0.05771917	0.07389528	0.07008071	0.141216577	0.162759063	0.353604373	0.361572332	0.506354782	0.187764049	0.349778722	0.283367729	Zm00001eb006600	-0.503877277	0.563447052	0.607819028	nonsignificant	0.731062833	0.16338031	0.223636928	nonsignificant	-0.70280837	0.440502079	0.537463617	nonsignificant	0.751503023	0.297700768	0.362064056	nonsignificant	1.79722988	0.009886101	0.017014685	Increased	0.08312706	0.928998058	0.939324994	nonsignificant
Zm00001eb006610	3.119103321	2.987693858	3.124253238	3.892524412	3.982638476	4.552176459	2.686123139	3.339119146	2.986715503	2.100546164	2.267405094	2.18173223	1.268399474	1.184022975	1.379004084	0.079866755	0.100585006	0.111292008	1.458409455	1.412784557	1.519596549	2.656959966	2.823570355	2.753463662	Zm00001eb006610	4.993485464	1.34168E-58	8.17639E-58	Increased	-0.746556745	3.47006E-06	9.21858E-06	nonsignificant	0.124679401	0.353186011	0.451765262	nonsignificant	4.433990266	8.20518E-42	7.12161E-41	Increased	-0.075103819	0.70682956	0.763383172	nonsignificant	0.849263313	5.1126E-07	9.95287E-07	nonsignificant
Zm00001eb006620	49.17419421	53.15205174	52.12729735	37.52108395	36.64771433	39.13022305	43.71357937	41.32855948	44.7357043	33.33300225	32.01913829	34.69516871	109.1600909	107.6350391	107.5286209	162.9115659	166.4720694	165.2879561	95.87035233	100.9213945	96.59838984	28.25757475	25.93965019	28.85412516	Zm00001eb006620	-2.540825194	0	0	Decreased	1.981875483	1.3743E-272	1.5622E-270	Increased	-0.089591707	0.089853617	0.140359912	nonsignificant	-2.955769054	0	0	Decreased	-0.415710411	1.43777E-33	9.63763E-33	nonsignificant	-1.489293962	2.5764E-245	5.6654E-244	Decreased
Zm00001eb006630	0	0	0	0.032720507	0	0.029555841	0	0	0	0	0	0	0.080256902	0	0	0.034742821	0.03500437	0.016137705	0	0	0.033470349	0.093084855	0.057801448	0.029574905	Zm00001eb006630	-0.859670842	0.647312675	0.686642112	nonsignificant	-2.267596649	0.221081258	0.291501226	nonsignificant				nonsignificant	0.695467398	0.630753765	0.690182386	nonsignificant	-1.512583107	0.571128459	0.641855768	nonsignificant	-3.572444307	0.259815909	0.303363846	nonsignificant
Zm00001eb006640	0	0	0	0	0	0	0	0	0	0	0	0	0	0.057098534	0.05482553	0	0	0	0	0.102195559	0.050091011	0	0.021626104	0.13278352	Zm00001eb006640				nonsignificant	0.142243448	0.938495987	0.949926223	nonsignificant				nonsignificant	3.07364894	0.292116794	0.356439288	nonsignificant	0.157409512	0.93480135	0.94843588	nonsignificant	-3.493182686	0.236335173		nonsignificant
Zm00001eb006650	0	0	0	0	0	0	0	0	0	0	0	0	0	0	0	0	0	0	0	0	0	0	0	0	Zm00001eb006650				nonsignificant				nonsignificant				nonsignificant				nonsignificant				nonsignificant				nonsignificant
Zm00001eb006660	17.09710126	18.67756692	18.93278223	18.73370569	17.94141655	19.56780608	20.79104664	21.22765923	20.68661909	6.50093527	6.471231886	6.238495653	12.75581346	13.80097055	13.40669417	5.274992474	4.372455233	4.168239661	24.56074461	24.08152958	23.79939495	12.50952938	13.35626804	9.642622733	Zm00001eb006660	1.611334521	3.8777E-73	2.773E-72	Increased	1.188115365	1.13197E-32	1.04009E-31	Increased	0.358458178	4.1381E-09	1.58495E-08	nonsignificant	0.982395437	3.79992E-14	1.4058E-13	nonsignificant	0.586587288	5.43489E-22	2.71184E-21	nonsignificant	0.033666323	0.641115452	0.682237324	nonsignificant
Zm00001eb006670	0	0.031639561	0	0.414009064	0.657629064	0.507526484	0.919558527	0.579879333	0.886834128	0.272752699	0.109715142	0.51465183	0.362672126	0.448260567	0.66217848	0.65939577	0.379634175	0.379207479	0.150888693	0	0.120999065	0	0	0	Zm00001eb006670	-0.260904054	0.544347201	0.589699367	nonsignificant	5.355560802	0.005662098	0.010420494	Increased	6.50734269	3.36122E-09	1.29643E-08	Increased	-7.955348607	1.07788E-09	3.15094E-09	Decreased	-2.70695858	6.34034E-05	0.000139429	Decreased	-6.065321154	1.4985E-07	2.99574E-07	Decreased
Zm00001eb006680	0.028416577	0	0	0.030922899	0.098238416	0	0.240390763	0.101061275	0.137384272	0.126760788	0.143408527	0.29897812	9.594737355	10.56460335	9.520859413	2.002880732	2.464556161	1.677623968	0.410230964	0.484009524	0.442841639	1.172945787	1.17445763	1.090054339	Zm00001eb006680	-6.062270016	1.5163E-25	5.50459E-25	Decreased	-1.202292097	0.000344216	0.000740738	Decreased	4.167799101	0.002636973	0.005553176	Increased	-1.217373414	7.00524E-07	1.70056E-06	Decreased	-4.744153179	7.6943E-126	1.5282E-124	Decreased	-10.34537265	8.16297E-24	2.80069E-23	Decreased
Zm00001eb006690	174.443327	194.6591192	184.6821884	279.5619494	247.9365696	277.24105	318.1789605	326.2106357	327.4103326	433.6466747	415.0719613	451.6512977	803.2075096	1154.326692	1125.13059	520.2437553	511.0972583	491.1716953	512.6806245	475.7499017	483.3185506	344.8218693	390.6734297	285.1456374	Zm00001eb006690	-1.334801026	1.9617E-280	4.4048E-279	Decreased	0.687546231	1.00548E-06	2.80452E-06	nonsignificant	0.972657696	1.4692E-111	6.4108E-110	nonsignificant	-0.956980122	1.97467E-12	6.70709E-12	nonsignificant	-1.3385632	5.07673E-16	2.04693E-15	Decreased	-2.89608839	1.50591E-66	1.00529E-65	Decreased
Zm00001eb006700	0	0	0	0	0	0.012479314	0	0.015050493	0	0.028316668	0.051256881	0.013357544	0.01694337	0	0.077339378	0	0.029559675	0	0	0	0.01413213	0.026202043	0	0.012487364	Zm00001eb006700	-1.419078348	0.691731842		nonsignificant	-1.17288815	0.706090865	0.758802154	nonsignificant	1.217114984	0.76549105		nonsignificant	0.011675255	0.996715577	0.998075828	nonsignificant	-2.907370177	0.223379355	0.296187652	nonsignificant	-4.073413581	0.114963912	0.143890704	nonsignificant
Zm00001eb006710	0.011743585	0	0	0.038338084	0.013532843	0.057716828	0.037254436	0.055686825	0.070970191	0.183350425	0.201503614	0.259470297	0.282107104	0.178811633	0.128770065	0.108553589	0.082028098	0.088238663	0.169534225	0.066674781	0.104577763	0.12118445	0.293475056	0.161711358	Zm00001eb006710	-1.744538578	0.096257709	0.120968607	nonsignificant	-0.599483254	0.407273701	0.489716341	nonsignificant	3.750855303	0.037388492	0.064204602	nonsignificant	0.670764174	0.368935268	0.435143502	nonsignificant	-1.054696843	0.140230194	0.195654919	nonsignificant	-5.854462434	3.62659E-05	6.33168E-05	Decreased
Zm00001eb006720	48.95174308	52.21881352	52.15282878	112.0225674	110.6735256	111.9468926	108.3064824	92.04501135	105.6438939	83.48080595	85.34984593	90.51834566	111.9850755	131.3349382	135.9587846	179.9793314	179.5691479	182.7127111	148.8893709	153.195391	154.404409	71.86739647	76.1692541	59.51059132	Zm00001eb006720	-1.111924115	0	0	Decreased	1.296748084	2.23916E-66	4.12887E-65	Increased	1.15865764	4.5003E-89	1.46257E-87	Increased	-1.765790157	1.6571E-129	4.8044E-128	Decreased	-0.004413048	0.961268738	0.969221255	nonsignificant	-1.726188798	3.5286E-164	5.1847E-163	Decreased
Zm00001eb006730	0.110793874	0	0	0.060282908	0	0	0.17573693	0	0.066956234	0.772234042	1.090318984	1.04912178	0.036965498	0.14058195	0.067492801	0.12801747	0	0.059462878	0	0	0	0.057165228	0	0.108975163	Zm00001eb006730	-2.062255471	0.361731319	0.407710681	nonsignificant	-3.110285666	0.290222318	0.369522185	nonsignificant	1.28119903	0.507235036	0.601305553	nonsignificant	-0.562751323	0.759889525	0.804982736	nonsignificant	-4.113294482	0.068571492	0.102573798	nonsignificant	-1.539081733	0.407241663	0.455205716	nonsignificant
Zm00001eb006740	0	0	0	0	0	0.025435634	0	0	0	0	0	0.027225664	0	0	0	0	0	0	0	0	0	0	0	0	Zm00001eb006740	1.260922873	0.755407219		nonsignificant				nonsignificant				nonsignificant				nonsignificant				nonsignificant				nonsignificant
Zm00001eb006760	0.953897686	1.139449933	1.100008729	4.179085038	4.596796483	4.225443359	0.301297088	0.234975623	0.583957097	0.359201049	0.250077303	0.36495284	0.892782438	1.068891929	1.147087005	1.57455287	1.961375129	1.941440557	1.073047623	1.378567493	1.254876871	2.454474284	2.714832592	2.973121629	Zm00001eb006760	0.830289314	8.07478E-07	1.54727E-06	nonsignificant	-0.975246992	2.67055E-06	7.1626E-06	nonsignificant	-1.354711336	0.000219465	0.000533594	Decreased	0.19060681	0.329339379	0.394193394	nonsignificant	-0.019907732	0.940928109	0.952980105	nonsignificant	-0.383174707	0.167409083	0.203409739	nonsignificant
Zm00001eb006770	2.050438932	2.183490648	2.247083661	12.21765261	12.34730419	12.01914531	3.93981005	3.823969799	3.959219196	4.266557426	4.845821655	4.459337431	1.635196225	2.189252692	1.370936055	1.242381384	1.22262413	1.77148343	0.721970843	0.567876465	0.417515784	16.86260886	18.55442177	14.06827327	Zm00001eb006770	2.689194454	1.15343E-79	8.8164E-79	Increased	-4.697208612	2.8498E-145	1.3572E-143	Decreased	1.01706005	4.56062E-11	2.00063E-10	Increased	3.161465733	1.20131E-92	2.39392E-91	Increased	-1.875464959	3.4888E-10	1.08292E-09	Decreased	-0.098962714	0.657506389	0.697477714	nonsignificant
Zm00001eb006780	0	0	0	0	0	0	0	0	0	0	0	0	0	0	0	0.078801865	0	0	0	0	0	0	0	0	Zm00001eb006780	-2.376770723	0.555872059		nonsignificant				nonsignificant				nonsignificant	-2.45481465	0.542971283		nonsignificant				nonsignificant				nonsignificant
Zm00001eb006790	0	0	0	0	0	0	0	0	0	0	0	0	0	0	0	0	0	0	0	0	0	0	0	0	Zm00001eb006790				nonsignificant				nonsignificant				nonsignificant				nonsignificant				nonsignificant				nonsignificant
Zm00001eb006800	0	0	0	0	0	0	0	0	0.0697251	0.514667861	0.291130093	0.182084419	0	0	0	0	0	0	0	0	0	0	0	0	Zm00001eb006800				nonsignificant				nonsignificant	1.217114984	0.76549105		nonsignificant				nonsignificant				nonsignificant				nonsignificant
Zm00001eb006830	1.669202741	1.789990075	2.326149702	3.154843881	3.619260717	2.7093865	1.370261757	1.262783772	1.327305107	3.453566217	2.748845893	2.76141099	0	0	0.026758835	0.761325269	0.767056646	1.155185554	0.707305148	0.84794035	0.855681601	1.133213367	1.203282194	1.058530454	Zm00001eb006830	1.399870356	2.82897E-10	6.431E-10	Increased	-0.334096924	0.203626091	0.270962616	nonsignificant	-0.384661097	0.0678379	0.109491198	nonsignificant	-0.044045541	0.873432886	0.898844013	nonsignificant	6.163256261	2.08156E-08	5.86544E-08	Increased	7.276878609	6.71222E-12	1.61721E-11	Increased
Zm00001eb006840	0	0	0	0	0	0	0	0	0	0	0	0	0	0	0	0	0	0	0	0.116162286	0	0	0	0	Zm00001eb006840				nonsignificant	3.209047581	0.357192392	0.439021545	nonsignificant				nonsignificant				nonsignificant	2.417588381	0.507902837	0.591350319	nonsignificant				nonsignificant
Zm00001eb006850	15.90493316	15.21557007	13.77093095	21.15390106	23.5828068	22.90378786	28.07701453	25.37260649	27.58298534	31.6057899	32.83334834	32.75638295	29.69923759	29.7595664	29.98369264	35.41882397	39.31750602	36.79092247	29.6308494	27.39998562	29.70157159	39.17416568	35.60730818	37.33922919	Zm00001eb006850	-1.136934885	4.10871E-55	2.39875E-54	Decreased	-0.209271584	0.006433866	0.011733202	nonsignificant	1.013473884	6.96654E-31	7.27089E-30	Increased	-0.373429338	8.05346E-07	1.94676E-06	nonsignificant	-0.315399646	1.16911E-05	2.72691E-05	nonsignificant	-1.413018274	8.20522E-61	5.1008E-60	Decreased
Zm00001eb006860	0.051666503	0.040102819	0.073697843	0.074964604	0.099230723	0.08464271	0.018211421	0.020416419	0.031223698	0.2880927	0.330274184	0.235558519	0.137904957	0.065557576	0.062947831	0	0.040098534	0.055458644	0	0.097779702	0	0.266578588	0.306236309	0.11857623	Zm00001eb006860	1.011975448	0.337368143	0.382923802	nonsignificant	-2.669794177	0.139168658	0.194177715	nonsignificant	-1.090400093	0.335992664	0.433233719	nonsignificant	2.464189589	0.003275624	0.005660684	Increased	-1.719821575	0.150978653	0.208778479	nonsignificant	-1.097148582	0.207441056	0.247846259	nonsignificant
Zm00001eb006870	9.293618178	9.48612452	9.179912058	13.45906516	10.77401642	11.00341356	18.56131958	18.98626572	19.69549929	15.959391	13.73900711	13.52753463	11.2092992	11.10072461	10.81206389	9.349647489	9.533919531	11.40084247	10.28939958	12.31447183	11.23179144	13.94555626	13.74155725	16.85254249	Zm00001eb006870	-0.198352719	0.074997741	0.09585617	nonsignificant	-0.235450201	0.026311411	0.043428832	nonsignificant	1.194903267	2.602E-51	4.43971E-50	Increased	0.174193048	0.120947266	0.1625964	nonsignificant	-0.24042776	0.012436366	0.021103399	nonsignificant	-0.663107385	2.79286E-12	6.81203E-12	nonsignificant
Zm00001eb006880	16.51919372	15.35715988	15.45268831	7.890163831	8.447335987	7.799404416	8.125243515	8.095413555	9.535244184	14.98951025	13.9577197	12.82229642	18.47055547	20.74356645	17.20931028	10.66986617	11.30760791	11.85780789	13.88802253	13.50192393	13.27396896	18.69349669	18.69375838	20.77818746	Zm00001eb006880	-0.904122048	7.86038E-25	2.81054E-24	nonsignificant	-0.355321857	4.08595E-06	1.07737E-05	nonsignificant	-0.717865252	9.40798E-17	5.74745E-16	nonsignificant	0.400060253	1.95633E-06	4.59738E-06	nonsignificant	-0.743229307	2.61559E-21	1.27638E-20	nonsignificant	-0.671557285	4.9187E-17	1.39882E-16	nonsignificant
Zm00001eb006890	0.913647627	0.826154021	0.595388881	4.900497579	4.863425095	4.52682278	0.882756732	1.017128889	1.076264454	4.127324102	4.245736158	4.284248634	14.48335484	13.05232446	13.38595199	4.238795657	4.929398942	4.176713032	0.525322498	0.663550434	0.443976117	10.32306916	10.52905841	11.86035347	Zm00001eb006890	-0.316670793	0.00029122	0.000473224	nonsignificant	-4.164596249	5.353E-252	5.4955E-250	Decreased	0.509158158	0.009381687	0.018087941	nonsignificant	0.912916062	2.31929E-25	1.32897E-24	nonsignificant	-4.919694976	0	0	Decreased	-4.547858268	0	0	Decreased
Zm00001eb006900	0.052974516	0.493416958	0.141681771	3.170575745	4.456338721	4.452099413	0.112034821	0.251199486	0.544240916	4.430792787	3.635876494	3.90150965	3.146065924	3.764166634	3.646591744	3.611374301	5.303665624	6.937244505	0	0.270688871	0	10.87843103	11.76186299	9.587306283	Zm00001eb006900	-0.809357285	0.000660583	0.001044701	nonsignificant	-6.741362218	4.05828E-05	9.70228E-05	Decreased	0.564209874	0.530173996	0.622702087	nonsignificant	0.641071514	0.001342679	0.002426558	nonsignificant	-5.562280304	0.000728305	0.001440011	Decreased	-4.404620453	1.45963E-23	4.98229E-23	Decreased
Zm00001eb006910	8.464762588	7.67542164	7.724327283	4.56297277	3.953462206	3.967364206	6.923675513	8.267038716	8.848838637	6.989286062	6.518137603	6.405238516	6.284314766	6.330553103	6.911782206	4.63771813	4.75094387	4.645316477	6.100665798	5.588860098	6.789149664	9.498546976	8.599394227	9.571926067	Zm00001eb006910	-0.584599914	3.49433E-06	6.45383E-06	nonsignificant	-0.421049113	0.000122013	0.00027659	nonsignificant	0.169547579	0.11041128	0.168750567	nonsignificant	0.598130683	5.35173E-08	1.40642E-07	nonsignificant	-0.351130399	0.00224795	0.00421387	nonsignificant	-0.129516568	0.223175977	0.264867786	nonsignificant
Zm00001eb006920	5.373316356	4.962723805	5.066726706	6.64373805	6.072920246	5.916525442	5.272206511	5.645139893	5.401699778	5.886694164	6.231752368	5.254766966	10.38884006	9.910120218	10.04017902	8.686114648	9.393081646	9.132189977	6.339933075	6.345902651	7.332767392	13.33781535	12.82881837	14.32231458	Zm00001eb006920	-0.962392862	6.32479E-29	2.47158E-28	nonsignificant	-0.855040838	1.88269E-21	1.19507E-20	nonsignificant	0.243572458	0.014028406	0.02625029	nonsignificant	0.192072397	0.019315152	0.030019683	nonsignificant	-0.870594087	2.86369E-23	1.48517E-22	nonsignificant	-1.395746122	2.40827E-56	1.40964E-55	Decreased
Zm00001eb006930	0	0.046324475	0	0.086594809	0.137550764	0.03910976	0	0	0.048090432	0	0	0.08372421	0	0	0	0	0	0	0	0.0903596	0.044289632	0	0	0.156539949	Zm00001eb006930	3.986010207	0.056783375	0.073912579	nonsignificant	-0.050178508	0.979690682	0.983735839	nonsignificant	0.217701516	0.943604285	0.95787295	nonsignificant	3.268120538	0.282366372	0.345795186	nonsignificant	2.994504755	0.29257569	0.372563412	nonsignificant	1.300891714	0.746780093		nonsignificant
Zm00001eb006940	0.404058953	0.648879142	0.566418334	1.243280247	1.798262525	1.780417395	0.412534996	0.677208421	0.808338452	0.839061268	0.646900935	1.216725123	0.911136879	0.777881115	0.814816231	4.636526188	4.379466275	4.396977458	0.773624233	0.601203114	0.899546013	0.373823218	0.723165391	0.726330675	Zm00001eb006940	-1.8906285	1.50493E-25	5.46398E-25	Decreased	0.478348621	0.212144453	0.281049957	nonsignificant	0.388352497	0.329045339	0.426686186	nonsignificant	-3.254751709	7.45679E-47	7.19432E-46	Decreased	-0.408177854	0.224902782	0.297937597	nonsignificant	-1.050666164	0.003923748	0.005906753	Decreased
Zm00001eb006950	0.033274199	0	0.017798548	0.01810448	0.019171935	0.032706898	0.017592746	0	0.020108648	0	0	0	0	0	0	0.03844688	0.058104472	0.017858204	0	0.245590666	0.092596863	0.017168162	0	0	Zm00001eb006950	-1.110167121	0.37417343	0.420354703	nonsignificant	4.469439578	0.092714853	0.13523214	nonsignificant	-0.281825793	0.882465749	0.914423737	nonsignificant	-3.142664057	0.07185761	0.101085309	nonsignificant	5.581641406	0.153858289	0.212209894	nonsignificant	2.712142305	0.371325758		nonsignificant
Zm00001eb006960	0	0	0	0	0	0	0	0	0	0	0	0	0	0	0	0	0	0	0	0	0	0	0.156904285	0	Zm00001eb006960				nonsignificant	-2.489510849	0.520143476	0.597889923	nonsignificant				nonsignificant	2.252718775	0.569727624		nonsignificant				nonsignificant				nonsignificant
Zm00001eb006970	0	0	0	0	0	0	0	0	0	0	0	0	0.054610363	0	0	0	0	0	0	0	0	0	0	0	Zm00001eb006970				nonsignificant				nonsignificant				nonsignificant				nonsignificant	-2.365728479	0.557501939	0.633493689	nonsignificant	-2.571415392	0.523758427		nonsignificant
Zm00001eb006990	0.456292611	0	0.054238528	2.648198948	1.110050821	1.495043817	3.109459817	2.704613411	2.757520213	1.074255796	0.562894264	1.386889695	1.623876427	1.994235466	2.038386641	1.933162488	2.360867446	2.503334764	0.900812147	1.151388295	1.185137865	3.923813687	4.142065764	4.438157532	Zm00001eb006990	-0.787491904	0.063086819	0.081586361	nonsignificant	-1.78928414	1.03698E-06	2.88913E-06	Decreased	4.169235189	1.13703E-10	4.87612E-10	Increased	0.497281217	0.118963547	0.160275935	nonsignificant	-1.078286296	0.019241732	0.031742024	Decreased	-3.837664308	2.33387E-07	4.62417E-07	Decreased
Zm00001eb007000	47.79301823	47.96349098	50.04235893	12.81339196	12.7882047	13.65110156	3.104275255	2.390201838	2.495445217	39.4659542	34.57964495	41.8158719	25.40128123	25.46050432	30.4997459	38.48631723	40.20315714	40.34120807	2.328570992	2.527567606	2.154580402	32.30758752	30.72795047	23.36938769	Zm00001eb007000	-2.015022247	2.5178E-213	4.3387E-212	Decreased	-3.46427348	1.4406E-135	6.1764E-134	Decreased	-4.02152697	0	0	Decreased	-0.842475027	9.64763E-18	4.22394E-17	nonsignificant	-3.809223023	2.0779E-230	7.8672E-229	Decreased	0.421703802	1.48076E-08	3.10364E-08	nonsignificant
Zm00001eb007010	9.229967432	9.383199042	9.438193583	10.57866485	10.60011243	10.12062738	8.466896738	8.959205925	9.210267786	8.707896222	9.769754767	8.677290055	4.240859237	4.138165674	3.642312429	4.15481222	3.808855424	4.779794621	8.880025734	8.961429747	9.075754096	8.240982864	8.328966839	8.379321498	Zm00001eb007010	0.878699505	1.47212E-16	4.18958E-16	nonsignificant	0.270170169	0.002502809	0.004844142	nonsignificant	0.085906758	0.309435061	0.406497416	nonsignificant	0.586990428	6.23929E-07	1.519E-06	nonsignificant	0.893202533	1.15332E-16	4.7735E-16	nonsignificant	0.805038958	2.11476E-13	5.36213E-13	nonsignificant
Zm00001eb007020	0	0	0	0.197906555	0.419150574	0.312839457	0	0.026949673	0.027476854	0	0	0	0	0	0	0	0	0	0	0.051627683	0	0	0	0	Zm00001eb007020	6.618635982	1.41479E-06	2.67603E-06	Increased	3.209047581	0.357192392	0.439021545	nonsignificant	3.163811868	0.281565893	0.376792639	nonsignificant				nonsignificant	2.417588381	0.507902837	0.591350319	nonsignificant				nonsignificant
Zm00001eb007030	13.91385497	15.73726244	14.44432741	11.46381935	12.64915539	12.13736788	10.40294549	9.690631415	10.78580573	14.29679716	16.02506264	14.97021989	17.31905793	16.60895423	17.10711806	18.18926346	19.39907565	18.70705619	16.52449274	17.54345459	16.73073998	16.1285773	14.91464101	16.69227591	Zm00001eb007030	-1.0507829	2.64532E-71	1.85668E-70	Decreased	0.250789386	0.000191462	0.000424423	nonsignificant	-0.352247565	1.22797E-06	3.80296E-06	nonsignificant	-0.61921398	7.31335E-20	3.45744E-19	nonsignificant	-0.277827208	8.41638E-07	2.1335E-06	nonsignificant	-0.630117116	2.01024E-21	6.49792E-21	nonsignificant
Zm00001eb007040	39.73655356	31.79846761	34.79253168	27.29061242	32.8585507	25.94558048	32.63439157	36.04267404	34.46397236	0.510827056	0.28895748	0.24096744	9.016822964	8.427573148	7.673528482	0.132316564	0.133312664	0.122919531	33.19055799	33.74341026	34.54448049	0.768104424	0.330201555	0.450539107	Zm00001eb007040	7.376800376	2.03581E-33	8.65908E-33	Increased	6.208200844	2.06263E-89	5.39174E-88	Increased	0.115423982	0.289845611	0.386148481	nonsignificant	1.61261857	0.153549343	0.201391878	nonsignificant	1.745094138	3.61877E-33	2.40333E-32	Increased	1.665359305	9.14088E-27	3.34788E-26	Increased
Zm00001eb007050	5.536937796	5.178983558	4.817346757	4.153560711	4.424440487	4.309070829	3.344731683	3.367860617	3.398703475	3.997993741	4.3954533	4.805489639	4.616776579	4.00528716	4.120545979	3.49100201	3.727269862	3.848124409	3.777208951	4.319510691	3.771882543	5.324789784	5.430258377	5.575941589	Zm00001eb007050	-0.19640552	0.00783239	0.011237911	nonsignificant	-0.300017145	0.000170588	0.000380653	nonsignificant	-0.458561222	1.09958E-09	4.40606E-09	nonsignificant	0.180151384	0.021059287	0.0325027	nonsignificant	-0.37308453	6.86953E-06	1.62935E-05	nonsignificant	-0.132017565	0.104574834	0.131866831	nonsignificant
Zm00001eb007060	37.39656221	40.82114224	37.62462245	35.57716596	32.8159683	40.48907299	40.72218399	35.38663621	40.90069801	51.16932302	53.72100946	46.92158971	92.19827281	105.9588408	92.71794153	132.0162571	132.1290682	120.7721631	95.08666685	101.8329667	93.32791703	65.27658169	63.471284	70.59851514	Zm00001eb007060	-2.23658839	2.0233E-114	2.0423E-113	Decreased	0.703017163	4.00594E-38	4.23565E-37	nonsignificant	0.176186698	0.00440198	0.008948109	nonsignificant	-1.330337396	2.7315E-126	7.7161E-125	Decreased	-0.274329726	1.89545E-08	5.35842E-08	nonsignificant	-1.747189203	4.0493E-204	7.4039E-203	Decreased
Zm00001eb007070	2.575872252	2.586323002	2.932667195	3.497398953	3.867002936	2.299665962	1.999142897	2.297224459	1.313895782	0.47437687	0.667865585	0.348091569	1.986914509	1.919073514	1.727510799	0.709944932	0.66026724	1.014654034	0.78728577	0.858694515	0.683942865	1.707033524	1.226559781	1.394635941	Zm00001eb007070	1.595829708	9.20796E-07	1.75783E-06	Increased	-0.731977408	0.045965051	0.072166858	nonsignificant	-0.36617273	0.167395563	0.242031047	nonsignificant	0.474615296	0.21293696	0.269930187	nonsignificant	-1.544304901	4.49516E-06	1.08211E-05	Decreased	0.105473129	0.684313775	0.722597416	nonsignificant
Zm00001eb007080	0	0	0.062498203	2.113784223	2.053282623	1.837563162	0	0	0	0.830661191	0.722320361	0.338057748	0.058473977	0.037063325	0.035587892	1.231904153	1.224175683	0.877907513	0.064874479	0.033168165	0.097543979	0.045213488	0.014037756	0.043095666	Zm00001eb007080	0.434995587	0.084502542	0.107159898	nonsignificant	1.102687105	0.398407753	0.480443833	nonsignificant	-2.593859049	0.460602229	0.556133849	nonsignificant	-5.417384583	1.51796E-16	6.33114E-16	Decreased	0.312118178	0.807887101	0.850143505	nonsignificant	-1.481718406	0.414286313	0.462466647	nonsignificant
Zm00001eb007090	51.53381252	46.0276997	46.73218335	34.96363261	35.61532833	33.20605641	38.54986958	40.63826142	40.81583206	34.5864205	34.1481242	32.25867435	34.29512082	30.47015545	31.10880937	29.34991648	29.22582492	29.79710871	32.41637294	35.06589331	33.883625	43.20288722	43.84090571	46.77401343	Zm00001eb007090	-0.184341247	2.42907E-06	4.52934E-06	nonsignificant	-0.239905881	4.47634E-06	1.17644E-05	nonsignificant	-0.105163215	0.02325628	0.041686482	nonsignificant	0.217454467	2.91276E-05	6.20961E-05	nonsignificant	-0.190254245	7.60494E-05	0.000165964	nonsignificant	0.171710354	0.001546242	0.002410257	nonsignificant
Zm00001eb007100	0.239586604	0.278945665	0.146464189	0.037245425	0.039441446	0	0	0	0	0.343526447	0.414551936	0.216064486	0	0	0	0.039547404	0.079690247	0.073477549	0	0	0	0	0	0	Zm00001eb007100	-1.771195683	0.251014067	0.292034214	nonsignificant				nonsignificant	-5.776411843	0.000113222	0.000284995	Decreased	-4.744380517	0.019680402	0.030535942	Decreased				nonsignificant	5.370417237	0.000586853	0.000945857	Increased
Zm00001eb007110	0.082058564	0	0	0	0	0	0	0	0	0	0	0	0	0	0	0.094815078	0	0	0	0	0	0.084677904	0.394358364	0.080711551	Zm00001eb007110	-2.376770723	0.555872059		nonsignificant	-4.311651737	0.036079051	0.057839161	nonsignificant	-1.505088059	0.709961962		nonsignificant	2.202128174	0.239091237	0.298835328	nonsignificant				nonsignificant	1.100716739	0.785623667		nonsignificant
Zm00001eb007120	0	0	0	0	0	0	0	0	0	0	0	0	0	0	0.131658491	0	0	0.057997243	0	0	0.060144488	0.055756226	0	0	Zm00001eb007120	-2.28950568	0.571221967		nonsignificant	0.277474901	0.933737294	0.945980938	nonsignificant				nonsignificant	-0.461660678	0.890511388	0.911392396	nonsignificant	-1.416347268	0.602603998	0.669449031	nonsignificant	-3.470401025	0.287411237		nonsignificant
Zm00001eb007130	8.748163138	7.653926428	7.655599828	8.970170731	7.052780275	7.320099254	5.937803827	6.08848141	6.611075236	6.605797399	6.954966919	6.628441662	4.660869567	4.257609825	4.088121006	6.191470433	6.985454705	6.56030999	6.606388449	5.9971102	5.945648351	9.230568624	9.996302566	11.4166174	Zm00001eb007130	-0.17345935	0.093148226	0.117358966	nonsignificant	-0.562942095	2.7343E-08	8.64952E-08	nonsignificant	-0.208442597	0.025469713	0.045272708	nonsignificant	0.253621005	0.01244767	0.019897359	nonsignificant	0.242240781	0.024635853	0.039952156	nonsignificant	0.470143421	1.02848E-05	1.86142E-05	nonsignificant
Zm00001eb007140	1.672605376	1.285072708	1.380631631	2.032630264	1.878524335	1.744236169	1.607075653	1.801656735	2.042140425	0.691199316	0.822681452	0.464513406	0.249281903	0.237008411	0.206884977	0.27468743	0.098841186	0.136703204	0.669420388	0.578454762	0.623763345	0.36797875	0.456996029	0.400848515	Zm00001eb007140	3.057340345	5.11207E-22	1.71151E-21	Increased	0.770261197	0.01343135	0.023311964	nonsignificant	0.486998087	0.008509885	0.016523053	nonsignificant	0.885928473	0.064875377	0.092160137	nonsignificant	1.164046437	0.001661681	0.003158854	Increased	2.230256904	4.24516E-13	1.06499E-12	Increased
Zm00001eb007150	13.1011853	13.38620476	13.55665132	26.5223795	26.23804439	25.91106068	18.29647362	16.6825486	18.31936349	15.44174043	15.91370229	15.59028598	8.832650069	9.65886979	9.081722619	5.924639716	4.628134258	4.340060651	11.83962422	11.25998997	12.34561532	16.0834004	15.43651765	18.30718572	Zm00001eb007150	1.987381383	1.78111E-63	1.15231E-62	Increased	-0.329901896	0.002799625	0.005380804	nonsignificant	0.574326104	1.68936E-09	6.65694E-09	nonsignificant	1.362224971	4.77421E-21	2.36201E-20	Increased	0.091068994	0.445257138	0.530988761	nonsignificant	0.119206345	0.307852177	0.353643676	nonsignificant
Zm00001eb007160	0.078826806	0	0	0	0.030278964	0	0	0	0	0	0	0	0.070133171	0	0	0	0	0	0	0	0	0	0	0	Zm00001eb007160	0.470124525	0.908276099		nonsignificant				nonsignificant	-2.08544493	0.602213028	0.679889848	nonsignificant				nonsignificant	-2.365728479	0.557501939	0.633493689	nonsignificant	-0.216108768	0.943119485		nonsignificant
Zm00001eb007170	8.700252886	10.46346253	10.8418481	11.31431313	13.38613179	12.12305105	11.75274935	13.23241551	13.11570408	9.222735828	10.22891477	11.51764311	8.038441255	10.55415703	9.493356505	10.21846612	8.291964654	10.4676894	4.299904709	5.373862755	3.671624267	10.60584158	11.7624446	9.873964534	Zm00001eb007170	-0.071578923	0.582042499	0.625590139	nonsignificant	-1.113374872	3.41804E-11	1.31207E-10	Decreased	0.505958398	3.88927E-05	0.000103047	nonsignificant	-0.227093849	0.104675869	0.142563641	nonsignificant	-1.346259532	8.96588E-15	3.42849E-14	Decreased	-0.325179692	0.026623954	0.03657953	nonsignificant
Zm00001eb007180	17.74780439	15.27595635	17.0779326	16.62069877	17.69662252	15.43410609	21.99994769	22.50611086	19.72582544	12.00542578	10.54152728	11.76444139	11.35070041	11.24464886	10.65209049	9.717369497	9.305844021	10.06148768	11.26777499	12.80486592	12.00968869	15.60154285	15.40070292	15.23346063	Zm00001eb007180	0.357401117	1.40179E-05	2.48828E-05	nonsignificant	-0.197330839	0.017969774	0.030481118	nonsignificant	0.519249878	5.08617E-12	2.36844E-11	nonsignificant	0.287422934	0.000838378	0.001549411	nonsignificant	-0.15282446	0.074774868	0.111182192	nonsignificant	0.173996328	0.041064471	0.05517629	nonsignificant
Zm00001eb007190	0.743626499	0.600959257	0.767461774	0.894895305	1.098881253	0.963131737	0.527310981	0.632641275	0.549850392	0.751241956	0.909507673	1.527958878	0.712207554	0.677141734	1.183124937	1.283787507	0.916619573	1.248957742	0.806356977	0.74505457	1.129646532	1.832644201	1.505171893	1.815641776	Zm00001eb007190	-0.64009881	0.006280574	0.00909936	nonsignificant	-0.780814134	0.00058121	0.001217103	nonsignificant	-0.146266383	0.605634283	0.682894944	nonsignificant	0.196408168	0.357497926	0.423101065	nonsignificant	-0.214779649	0.465047345	0.551512118	nonsignificant	-0.705531668	0.017962173	0.025211981	nonsignificant
Zm00001eb007200	0.292284791	0.042537633	0.390861774	0.993950333	1.431474058	0.825991933	0.193171149	0.346495799	0.397433072	2.526161416	3.429512496	2.806123216	3.949499453	3.662327149	2.047603011	2.828424078	3.317580872	3.921718368	0.121716879	0.248919184	0.284683911	10.06638831	7.795901479	12.57755006	Zm00001eb007200	-2.055639338	1.30782E-09	2.88495E-09	Decreased	-5.376688505	6.43528E-36	6.45246E-35	Decreased	0.516323985	0.576300056	0.663922009	nonsignificant	1.212054785	1.26062E-07	3.23214E-07	Increased	-4.150898402	5.6808E-16	2.28674E-15	Decreased	-4.126439668	4.85679E-16	1.33792E-15	Decreased
Zm00001eb007220	7.124904643	6.020655806	7.3935268	8.038909111	8.199256963	7.35694563	5.159823275	5.588671423	5.004837081	6.937583661	7.024595396	6.483835472	6.862329427	7.400143593	6.86870355	7.266626779	7.672121307	7.710449411	9.315350525	8.973389414	8.515270854	8.806752372	7.530212999	8.767104785	Zm00001eb007220	-0.357804575	7.59923E-05	0.000128656	nonsignificant	0.256071238	0.00832415	0.014928925	nonsignificant	-0.222489813	0.040643117	0.069252472	nonsignificant	-0.23326008	0.020348046	0.031488194	nonsignificant	0.071944115	0.433328439	0.519071927	nonsignificant	-0.458800305	1.7824E-05	3.1728E-05	nonsignificant
Zm00001eb007230	0	0	0	0	0	0	0	0	0	0	0	0	0	0.099003051	0	0.022538669	0	0	0.021661479	0	0.065139539	0	0	0	Zm00001eb007230	-2.376770723	0.555872059		nonsignificant	4.18499706	0.090360355	0.132122684	nonsignificant				nonsignificant	-2.45481465	0.542971283		nonsignificant	-0.459549556	0.796562375	0.840500415	nonsignificant	-4.51406283	0.075510507	0.097658529	nonsignificant
Zm00001eb007240	10.21000145	11.44983857	10.10137733	11.53716033	11.65265183	10.79062995	11.17650703	11.46460905	10.8793425	9.801244879	9.431375283	9.590640943	15.50087436	12.35395062	13.33497749	8.418488791	8.748111379	9.81960426	10.77570158	12.0758487	11.07418391	15.64371698	14.22561732	16.80696327	Zm00001eb007240	-0.08478982	0.419264754	0.466167343	nonsignificant	-0.299174547	0.002869854	0.005506244	nonsignificant	0.239874964	0.015268451	0.028350781	nonsignificant	0.408208237	0.000181972	0.000360916	nonsignificant	-0.550139283	1.23604E-07	3.30845E-07	nonsignificant	-0.793446937	3.30641E-13	8.32253E-13	nonsignificant
Zm00001eb007250	89.36946948	89.74701192	87.53474849	46.92229569	46.44424673	45.46172411	45.4414468	47.57817547	44.10152214	98.18072107	98.58147571	96.69893717	76.47755124	75.16224277	70.71737513	149.9470829	151.255025	149.6777817	18.19651074	17.55828668	18.80512302	110.8619001	111.1794817	119.1756498	Zm00001eb007250	-2.115297367	0	0	Decreased	-2.483721563	0	0	Decreased	-0.798371063	1.52762E-95	5.44803E-94	nonsignificant	-0.783149029	1.01864E-69	1.47293E-68	nonsignificant	-2.297526596	0	0	Decreased	-0.156218505	5.65042E-05	9.75981E-05	nonsignificant
Zm00001eb007270	50.8301519	51.3263401	55.85679748	34.36962325	31.63818131	32.40359658	17.70462692	17.30460217	18.13428728	24.96207274	24.52832714	23.75545858	18.56983735	18.99621041	19.78475662	21.01730882	22.99219795	21.44398927	9.964280122	11.05633621	10.85658981	19.81023427	23.51403518	22.39976394	Zm00001eb007270	0.17312371	0.008652004	0.012362245	nonsignificant	-0.883815331	1.08657E-19	6.4218E-19	nonsignificant	-1.410903726	6.283E-109	2.6825E-107	Decreased	-0.37438314	1.80812E-05	3.92872E-05	nonsignificant	-1.119026729	1.14307E-37	8.36361E-37	Decreased	1.042908907	2.51501E-53	1.416E-52	Increased
Zm00001eb007280	8.346602445	8.440695247	8.31505311	9.176019216	10.5662987	9.366714829	2.555382452	3.210181669	2.713671832	2.370039749	2.52561317	2.596634994	0.205856263	0.326201415	0.313215845	2.732834591	2.454124347	2.189212405	1.922274766	1.71259364	2.041329902	0	0	0	Zm00001eb007280	1.565887395	7.36835E-44	3.70397E-43	Increased	10.40200714	4.1138E-18	2.27795E-17	Increased	-1.406501763	6.85778E-39	8.91692E-38	Decreased	-10.99943845	3.27651E-20	1.57184E-19	Decreased	2.471220876	1.58976E-19	7.2832E-19	Increased	4.466227499	6.0587E-110	6.1319E-109	Increased
Zm00001eb007290	0	0	0	0	0	0	0	0	0	0	0	0	0	0	0	0	0	0	0	0	0	0	0	0	Zm00001eb007290				nonsignificant				nonsignificant				nonsignificant				nonsignificant				nonsignificant				nonsignificant
Zm00001eb007300	0	0	0	0	0	0	0	0	0	0	0	0	0	0	0	0	0	0	0	0	0	0	0	0	Zm00001eb007300				nonsignificant				nonsignificant				nonsignificant				nonsignificant				nonsignificant				nonsignificant
Zm00001eb007310	2.559194644	2.658460435	3.114923728	5.469770886	5.456745024	5.814413197	1.717705636	3.070190391	2.537538722	5.759302974	5.924051588	5.562545657	1.227097034	1.594463252	1.493648929	1.097822252	1.213127493	1.167899218	5.939167834	5.864184635	4.8957293	2.419493531	1.855899819	1.899193311	Zm00001eb007310	1.85153179	4.49926E-23	1.54734E-22	Increased	1.597429838	1.28611E-19	7.57696E-19	Increased	-0.028401772	0.896701759	0.925490786	nonsignificant	0.446041904	0.079839771	0.111280253	nonsignificant	1.678911871	2.0565E-18	9.07048E-18	Increased	0.528792862	0.021739779	0.030200637	nonsignificant
Zm00001eb007320	68.40329422	74.0490631	70.63283698	38.74836903	36.99451919	39.55121557	10.2482378	9.386160876	7.268841711	9.601772273	9.3889455	11.10714957	4.619297606	4.172271435	4.269744266	8.798554083	7.404115206	6.594679045	4.996798204	6.534128577	5.682975808	10.2241407	11.56077851	10.93679447	Zm00001eb007320	1.925265671	4.55266E-50	2.49759E-49	Increased	-0.767124297	4.81652E-05	0.000114303	nonsignificant	-2.819410655	6.8448E-147	4.1196E-145	Decreased	0.142099261	0.438178538	0.503389018	nonsignificant	0.127356531	0.592193051	0.660891151	nonsignificant	3.610410692	1.4513E-170	2.2308E-169	Increased
Zm00001eb007330	0	0	0	0	0	0	0	0	0	0	0	0	0	0	0	0	0	0	0	0	0	0	0	0	Zm00001eb007330				nonsignificant				nonsignificant				nonsignificant				nonsignificant				nonsignificant				nonsignificant
Zm00001eb007340	0	0	0	0	0	0	0	0	0	0	0	0	0	0	0	0	0	0	0	0	0	0	0	0	Zm00001eb007340				nonsignificant				nonsignificant				nonsignificant				nonsignificant				nonsignificant				nonsignificant
Zm00001eb007350	0	0	0	0	0	0	0	0	0	0	0	0	0	0	0	0	0	0	0	0	0	0	0	0	Zm00001eb007350				nonsignificant				nonsignificant				nonsignificant				nonsignificant				nonsignificant				nonsignificant
Zm00001eb007360	0	0	0	0	0	0	0	0	0	0	0	0	0	0	0	0	0	0	0	0	0	0	0	0	Zm00001eb007360				nonsignificant				nonsignificant				nonsignificant				nonsignificant				nonsignificant				nonsignificant
Zm00001eb007370	0	0	0	0	0	0	0	0	0	0	0	0	0	0	0	0	0	0	0	0	0	0	0	0	Zm00001eb007370				nonsignificant				nonsignificant				nonsignificant				nonsignificant				nonsignificant				nonsignificant
Zm00001eb007380	0	0	0	0	0	0	0	0	0	0	0	0	0	0	0	0	0	0	0	0	0	0	0	0	Zm00001eb007380				nonsignificant				nonsignificant				nonsignificant				nonsignificant				nonsignificant				nonsignificant
Zm00001eb007390	0	0	0	0	0	0	0	0	0	0	0	0	0	0	0	0	0	0	0	0	0	0	0	0	Zm00001eb007390				nonsignificant				nonsignificant				nonsignificant				nonsignificant				nonsignificant				nonsignificant
Zm00001eb007400	0	0	0	0	0	0	0	0	0	0	0	0	0	0	0	0	0	0	0	0	0	0	0	0	Zm00001eb007400				nonsignificant				nonsignificant				nonsignificant				nonsignificant				nonsignificant				nonsignificant
Zm00001eb007410	0	0	0	0	0	0	0	0	0	0	0	0	0	0	0	0	0	0	0	0	0	0	0	0	Zm00001eb007410				nonsignificant				nonsignificant				nonsignificant				nonsignificant				nonsignificant				nonsignificant
Zm00001eb007420	0	0	0	0	0	0	0	0	0	0	0	0	0	0	0	0	0	0	0	0	0	0	0	0	Zm00001eb007420				nonsignificant				nonsignificant				nonsignificant				nonsignificant				nonsignificant				nonsignificant
Zm00001eb007430	0	0	0	0	0	0	0	0	0	0	0	0	0	0	0	0	0	0	0	0	0	0	0	0	Zm00001eb007430				nonsignificant				nonsignificant				nonsignificant				nonsignificant				nonsignificant				nonsignificant
Zm00001eb007440	7.809484255	8.4771425	8.396548476	8.583471089	9.315106921	7.63786019	6.478132461	7.100070171	7.617467213	8.469043455	8.316962907	8.175373656	4.623421979	3.30304822	4.626183822	5.065834169	5.354611985	5.462393441	4.82520486	5.600681637	5.555693662	5.756261371	5.32393851	5.794656992	Zm00001eb007440	0.267565428	0.054231546	0.070789834	nonsignificant	0.082367888	0.586270945	0.654006379	nonsignificant	-0.059460612	0.639080953	0.712057753	nonsignificant	-0.294196135	0.051741197	0.074816882	nonsignificant	0.077206133	0.667128442	0.728359284	nonsignificant	0.556587575	0.000683529	0.001095757	nonsignificant
Zm00001eb007450	0	0	0	0	0	0	0	0	0	0	0	0	0	0	0	0	0	0	0	0	0	0	0	0	Zm00001eb007450				nonsignificant				nonsignificant				nonsignificant				nonsignificant				nonsignificant				nonsignificant
Zm00001eb007460	0.061298075	0	0.032788671	0	0	0	0.03240954	0.036333614	0	0	0	0	0	0	0	0	0	0	0	0	0	0.031627366	0.088376182	0	Zm00001eb007460				nonsignificant	-2.512512513	0.467686048	0.549775243	nonsignificant	-0.294965739	0.908254346	0.933187662	nonsignificant	2.276207648	0.524506722		nonsignificant				nonsignificant	1.712580074	0.668464183		nonsignificant
Zm00001eb007470	9.453882118	9.666056863	9.23632543	9.611478251	10.24501491	9.781360948	12.502721	12.82801537	12.57822739	6.625167636	6.598340944	5.875598095	7.740399696	6.739014374	6.087143613	11.27777229	11.70027379	11.16165093	11.82336209	11.71344864	11.81468972	5.660160095	5.781736518	5.36243711	Zm00001eb007470	-0.619741537	6.30687E-19	1.9359E-18	nonsignificant	1.233362981	1.45812E-48	1.95486E-47	Increased	0.580189433	4.14662E-17	2.57672E-16	nonsignificant	-1.403194522	2.90398E-59	3.51078E-58	Decreased	0.512257169	7.50267E-09	2.17307E-08	nonsignificant	0.046246425	0.630809026	0.672496581	nonsignificant
Zm00001eb007490	0	0	0	0	0	0	0	0	0	0	0.053592114	0	0	0	0	0	0	0	0	0	0	0	0	0	Zm00001eb007490				nonsignificant				nonsignificant				nonsignificant				nonsignificant				nonsignificant				nonsignificant
Zm00001eb007500	0	0	0.02220405	0.011292853	0.011958689	0.030601889	0.010973654	0	0.012542973	0.011573066	0.031423149	0.021836995	0.027699125	0.079006042	0.050573956	0.023981632	0.024162169	0	0.023048282	0	0.011551647	0.032126446	0.009974528	0.051036046	Zm00001eb007500	-0.230547597	0.90430067	0.917501681	nonsignificant	-1.256529858	0.483528083	0.564328496	nonsignificant	0.247990378	0.932825718	0.950606336	nonsignificant	0.579054067	0.736333287	0.784588671	nonsignificant	-2.452572026	0.110161472	0.157999536	nonsignificant	-3.241564871	0.057819432	0.076045094	nonsignificant
Zm00001eb007510	2.925944145	3.223464123	3.083085194	4.122095169	4.423145728	4.42851215	4.318309879	4.095219453	4.335040889	2.63848179	2.559477614	2.667999668	3.40941542	3.72059853	3.649150112	2.661017046	2.380713447	2.566592065	4.506985048	5.365916415	4.811920773	3.045314208	2.757878052	3.075963992	Zm00001eb007510	0.354205762	0.001295532	0.001998725	nonsignificant	0.886776391	1.77009E-15	8.60933E-15	nonsignificant	0.627835752	1.05526E-09	4.23645E-09	nonsignificant	-0.158740811	0.209060798	0.265428093	nonsignificant	0.174097135	0.100080943	0.144773522	nonsignificant	-0.643406453	1.53247E-08	3.2092E-08	nonsignificant
Zm00001eb007540	0	0	0.085058003	0.043260014	0	0.078151974	0	0.094254039	0	0	0	0	0	0	0	0.091867459	0	0	0.26487611	0.225703923	0.17700554	0	0.152839407	0	Zm00001eb007540	0.010242581	0.99709207		nonsignificant	2.263980009	0.132803552	0.186198601	nonsignificant	0.295726386	0.92493668	0.944882299	nonsignificant	0.372688529	0.89898524	0.918336545	nonsignificant	4.308330932	0.023402354	0.038081602	Increased	1.189248218	0.768397913		nonsignificant
Zm00001eb007550	1.507775087	0.888846055	1.163834687	3.800747392	4.816614861	4.840173366	6.660079913	7.330713364	6.136155722	2.596704199	2.407979003	2.610480604	0	0	0	0	0	0	3.073199814	2.535631985	2.676878562	0	0	0	Zm00001eb007550	9.727491655	5.84558E-16	1.63025E-15	Increased	9.792643975	5.63802E-16	2.82319E-15	Increased	2.651907166	7.39893E-40	9.88033E-39	Increased				nonsignificant	9.000642977	1.21971E-13	4.4644E-13	Increased	7.635292907	1.87455E-09	4.08966E-09	Increased
Zm00001eb007560	0	0	0	0	0	0	0	0	0	0	0	0	0	0	0	0	0	0	0	0	0	0	0	0	Zm00001eb007560				nonsignificant				nonsignificant				nonsignificant				nonsignificant				nonsignificant				nonsignificant
Zm00001eb007570	8.194602681	6.997827271	7.103735086	5.720816679	6.003005114	5.719912518	5.8077784	5.778604942	5.74712309	2.69358443	2.313160921	2.662846689	3.37236721	3.307473356	3.476878473	3.661216513	3.433580204	3.319912858	5.537011493	6.13246353	6.242341747	4.598252145	4.168029882	4.837619774	Zm00001eb007570	0.328632046	1.66852E-05	2.94651E-05	nonsignificant	0.558045942	5.65125E-11	2.1449E-10	nonsignificant	-0.202521212	0.004937889	0.009952927	nonsignificant	0.00428768	0.963359485	0.971884189	nonsignificant	0.54697548	1.61825E-11	5.38759E-11	nonsignificant	0.715851537	3.1371E-17	8.98124E-17	nonsignificant
Zm00001eb007580	0	0	0	0	0	0	0	0	0	0	0	0	0	0	0	0	0	0	0	0	0	0	0	0	Zm00001eb007580				nonsignificant				nonsignificant				nonsignificant				nonsignificant				nonsignificant				nonsignificant
Zm00001eb007590	8.738563747	9.001316766	9.914375688	15.1545889	11.66608057	13.83738841	9.746477798	9.015904097	12.72307624	17.91778992	16.69971903	15.5000856	8.839081562	7.60503743	8.222749796	9.049497526	10.75938217	9.082596763	7.970191716	8.206979876	7.680859118	16.47578171	16.29006381	21.99557551	Zm00001eb007590	0.07894213	0.552973014	0.597969554	nonsignificant	-1.036922431	6.35706E-14	2.86856E-13	Decreased	0.347589423	0.016212593	0.029980061	nonsignificant	0.541381969	0.000113361	0.000229415	nonsignificant	-0.318666089	0.024596588	0.03989506	nonsignificant	-0.253315877	0.073742371	0.095531329	nonsignificant
Zm00001eb007600	12.18197813	11.15815495	11.72037838	11.07568056	11.58301342	11.50823768	10.80941396	11.45869982	10.23873171	12.83100477	12.78695182	12.68394763	15.42244042	15.18450118	14.31815924	15.17871955	14.4834452	14.2839517	10.93747009	12.72010529	11.56875347	17.86140969	17.54811319	18.33676222	Zm00001eb007600	-0.778482497	3.14435E-43	1.56682E-42	nonsignificant	-0.448961972	1.10088E-10	4.10225E-10	nonsignificant	0.051713336	0.434948413	0.532219445	nonsignificant	-0.090465528	0.145769085	0.192315727	nonsignificant	-0.6217854	1.91623E-21	9.39918E-21	nonsignificant	-0.77540655	1.07811E-34	4.59127E-34	nonsignificant
Zm00001eb007610	1.064697417	1.084654292	1.067835724	1.469977543	1.395616002	1.347426789	0.520707659	0.725747923	0.675601753	3.309742861	3.156728901	3.164552456	0.399631341	0.624815439	0.494547203	0.353685733	0.34085493	0.214282964	0.605945262	0.347580127	0.444432818	1.126150031	0.997764283	1.32211541	Zm00001eb007610	1.802033016	1.77456E-12	4.38882E-12	Increased	-1.138457153	1.18748E-05	2.99129E-05	Decreased	-0.585442741	0.00788771	0.015390552	nonsignificant	1.545334841	3.52448E-08	9.36196E-08	Increased	-0.391381028	0.225371427	0.298477991	nonsignificant	0.662023363	0.008534644	0.012417337	nonsignificant
Zm00001eb007630	0	0	0	0.107731391	0	0.097311813	0	0	0	0	0	0	0	0	0	0	0	0	0.109937827	0.056207558	0	0.102159794	0	0	Zm00001eb007630	2.321485341	0.502896877		nonsignificant	0.875595894	0.752830152	0.798845414	nonsignificant				nonsignificant	1.340379892	0.739635731		nonsignificant	1.986193826	0.595679833	0.663506213	nonsignificant				nonsignificant
Zm00001eb007640	0.161202592	0.053624229	0.02463661	0.100240314	0	0.430089977	0.048703481	0.081900583	0.278342322	0.205455204	0.27892564	0.121146712	0.645407614	0.759733268	0.869775906	0.678527813	0.777468254	0.840452301	0.179013319	0.052299178	0.076903107	1.853594668	1.770765719	1.359054934	Zm00001eb007640	-2.522922871	0.069323633	0.089048456	nonsignificant	-3.851080371	6.3329E-20	3.7805E-19	Decreased	0.917229806	0.318512079	0.416320444	nonsignificant	0.73611569	0.005100496	0.008586644	nonsignificant	-3.153114129	1.9561E-10	6.15133E-10	Decreased	-3.643508476	8.40171E-12	2.0157E-11	Decreased
Zm00001eb007650	142.6216663	137.8436309	139.1782685	127.107985	129.7910741	128.174408	84.36066508	88.05190734	84.7769178	80.21831978	79.8231597	81.59823536	167.4917494	161.1747803	160.4703668	78.80956636	76.66356347	82.65389409	74.84802963	78.71096089	77.45060611	91.26193422	94.9070654	100.0770779	Zm00001eb007650	0.277475508	3.56082E-25	1.28294E-24	nonsignificant	-0.148456748	0.001047967	0.002123199	nonsignificant	-0.54527993	2.59544E-75	6.80919E-74	nonsignificant	-0.115657325	0.018990678	0.029536238	nonsignificant	-1.353242245	0	0	Decreased	-0.63955853	3.83905E-99	3.55516E-98	nonsignificant
Zm00001eb007670	11.00569526	13.26808705	13.82448936	18.52612565	17.67958346	18.31993871	12.63749821	13.73580371	13.06108234	6.750943317	7.107962063	6.460360683	35.42909017	36.56789972	38.6308039	57.66060719	53.52101622	58.00611569	3.707916238	3.062718896	4.189809173	7.875619412	8.861071952	6.824292422	Zm00001eb007670	-2.049072343	0	0	Decreased	-0.944124702	4.00761E-12	1.6308E-11	nonsignificant	0.21107737	0.01238039	0.023380279	nonsignificant	-3.224301013	0	0	Decreased	-3.605999597	0	0	Decreased	-1.957792178	5.6734E-152	7.774E-151	Decreased
Zm00001eb007680	6.484898461	5.182134432	5.58824123	3.920079657	4.13979587	3.787601612	5.841355884	5.981041388	5.30784952	6.959478201	7.35524665	6.84724658	6.13837791	6.489734496	6.553215939	7.920316541	7.303415072	7.145167214	13.9774489	15.47344636	14.96275111	7.540311688	7.31208631	8.862923742	Zm00001eb007680	-1.33315982	5.69285E-92	4.8548E-91	Decreased	1.066447664	1.19684E-48	1.60747E-47	Increased	0.150322437	0.060784671	0.099229906	nonsignificant	-0.296945113	0.000199781	0.000394488	nonsignificant	0.9395082	4.09346E-64	4.53881E-63	nonsignificant	-0.570975561	1.1102E-12	2.74433E-12	nonsignificant
Zm00001eb007690	14.9210007	14.26615886	13.82212605	16.62522585	16.13983028	18.23416154	15.5976591	14.56263005	16.2535129	15.325328	15.26373106	14.05056139	23.05944649	22.02250819	21.35369424	18.36962272	18.70653366	18.28038722	23.3041893	24.88604765	21.25345717	16.59769664	15.19127411	18.79513141	Zm00001eb007690	-0.532517114	5.0867E-12	1.23748E-11	nonsignificant	0.618590045	4.97678E-11	1.89424E-10	nonsignificant	0.270954695	0.00120379	0.002656665	nonsignificant	-0.511544847	2.71779E-08	7.27456E-08	nonsignificant	-0.206860292	0.006166429	0.01092197	nonsignificant	-1.04521035	2.24827E-40	1.05499E-39	Decreased
Zm00001eb007700	3.861426572	4.926880101	4.987914653	3.7003929	3.518006037	3.030531367	2.804723321	3.430973875	3.169287367	2.882080881	4.019487725	2.806527051	2.420354228	2.617600365	2.347679236	2.488428882	2.357612146	2.838932699	5.597138309	4.204495079	4.466527933	3.15031828	3.065042275	3.471007413	Zm00001eb007700	-0.002772314	0.983780886	0.986145663	nonsignificant	0.720436964	5.18203E-08	1.60335E-07	nonsignificant	-0.390152253	0.002635843	0.005551586	nonsignificant	-0.048357223	0.726656315	0.775924367	nonsignificant	0.679493832	6.8995E-07	1.7585E-06	nonsignificant	0.480103231	0.000541575	0.000875048	nonsignificant
Zm00001eb007720	40.94664249	38.49839104	42.77409307	0.015423367	0	0	0	0	0	0	0	0	0	0	0	0	0	0	0.015739252	0.032187826	0.031553635	0.014625709	0	0	Zm00001eb007720	0.470124525	0.908276099		nonsignificant	2.554728646	0.284270056	0.363174797	nonsignificant	-13.57081726	1.31048E-30	1.35534E-29	Decreased	0.392309164	0.923406949		nonsignificant	2.725025955	0.331555408	0.413671802	nonsignificant	13.16490988	6.96525E-29	2.67124E-28	Increased
Zm00001eb007730	27.30157755	29.04420473	29.3935571	46.31043974	44.34088053	41.83138076	52.62427878	50.89989973	55.33491233	26.44477288	27.89138264	26.34621481	47.32226108	43.04660817	46.16737015	41.95752795	43.70888261	42.25274453	46.60937231	47.82120475	45.17206308	47.94476323	49.58035316	53.76902651	Zm00001eb007730	-0.365468246	2.99957E-12	7.35925E-12	nonsignificant	0.044863422	0.46958751	0.551573373	nonsignificant	1.051280469	2.41375E-73	6.16359E-72	Increased	-0.13887331	0.02945464	0.044410874	nonsignificant	-0.238927891	8.96554E-06	2.10886E-05	nonsignificant	-1.090164482	3.25886E-67	2.19598E-66	Decreased
Zm00001eb007740	0.03231272	0	0.184365311	0.093767144	0.024823933	0.095285432	0.091116761	0.127686215	0.234331151	0.504492513	0.293527795	0.339970441	5.692306184	5.53504423	4.986634666	4.940788426	4.125331386	4.393352257	9.341499944	8.402332863	7.625319157	1.378225021	1.397600873	1.14416272	Zm00001eb007740	-6.360451362	3.50308E-67	2.35022E-66	Decreased	2.854763154	6.37547E-86	1.57235E-84	Increased	1.217876473	0.195454575	0.277065171	nonsignificant	-2.160366132	1.75608E-38	1.40959E-37	Decreased	0.375852076	0.000814881	0.001601418	nonsignificant	-6.641145993	2.71358E-08	5.61855E-08	Decreased
Zm00001eb007750	8.817159642	8.023403668	8.787297675	8.88783975	9.104383822	8.655429582	6.293445932	5.625099079	6.927034087	7.335865303	6.861924553	6.994189267	4.195900797	4.60758403	4.678588008	4.611338966	4.078803096	4.234032633	8.374170378	8.971253147	8.148789959	8.823254112	8.675446706	9.014756142	Zm00001eb007750	0.628050593	7.31267E-09	1.55768E-08	nonsignificant	0.104107128	0.278238073	0.356774371	nonsignificant	-0.282793783	0.007936656	0.015477913	nonsignificant	0.655723724	9.63423E-09	2.65166E-08	nonsignificant	0.646844503	9.90026E-09	2.84599E-08	nonsignificant	0.507428627	1.11188E-05	2.0083E-05	nonsignificant
Zm00001eb007760	15.79002861	13.86287638	12.68563835	13.42356638	15.25963087	13.89528786	9.49489142	9.87485367	7.891552909	14.69925922	13.78599377	14.29319084	5.37856853	5.315815762	4.895257494	4.92564078	4.320990521	3.326677438	12.5422151	11.47558505	13.45847354	9.885142633	9.91377889	11.96440286	Zm00001eb007760	1.346181698	2.35086E-28	9.06523E-28	Increased	0.400083552	0.000105167	0.000239702	nonsignificant	-0.473610711	4.47793E-06	1.31502E-05	nonsignificant	0.957275843	1.39583E-11	4.5457E-11	nonsignificant	0.995288874	3.32337E-21	1.61216E-20	nonsignificant	1.023782183	2.19298E-20	6.8949E-20	Increased
Zm00001eb007770	0.262788161	0.218541966	0.261052635	0.255326691	0.281196199	0.258307808	0.168714618	0.155764167	0.12478021	0.219796229	0.170511423	0.098745067	0.363234065	0.345350092	0.331602243	0.444616026	0.600926199	0.579262988	0.437734098	0.49022616	0.558920705	0.576249971	0.414956654	0.447714626	Zm00001eb007770	-1.448507505	8.2693E-08	1.68051E-07	Decreased	0.208999584	0.409260691	0.491732696	nonsignificant	-0.56164496	0.131204176	0.196511549	nonsignificant	-0.557864561	0.028011989	0.042420656	nonsignificant	0.245049325	0.361722252	0.445584319	nonsignificant	-0.902974906	0.003816406	0.005750903	nonsignificant
Zm00001eb007780	13.22992833	10.79063043	13.66321323	11.81446309	11.712975	11.96321714	11.09281049	11.13194413	11.39894324	11.1649051	10.98902741	10.56556928	11.98830365	12.66450533	10.4355666	12.90947143	11.34673635	11.5444283	12.53145287	12.08524666	12.1985796	13.73631102	14.56627179	14.17478761	Zm00001eb007780	-0.427721519	3.12222E-08	6.46756E-08	nonsignificant	-0.045864171	0.549348829	0.62602767	nonsignificant	-0.004096857	0.963107318	0.971753276	nonsignificant	-0.133853969	0.111323861	0.150856827	nonsignificant	-0.200846481	0.016496601	0.027498063	nonsignificant	-0.314370471	0.001642934	0.002555556	nonsignificant
Zm00001eb007790	0.656767998	0.960272237	0.294118946	0.498624055	0.49282178	0.690610375	0.597587191	0.995859277	0.719968339	0.647262284	1.079132515	0.755281821	2.588737753	2.112437362	2.66103914	5.55913952	5.903265235	6.47590986	3.918039693	4.093044045	5.712568981	1.796778599	1.791020247	1.802754355	Zm00001eb007790	-3.821244262	2.05471E-73	1.47441E-72	Decreased	1.508776723	2.07537E-14	9.58803E-14	Increased	0.436958505	0.302741569	0.400060026	nonsignificant	-2.116052374	3.76069E-38	2.99349E-37	Decreased	0.627280522	0.001415449	0.002711564	nonsignificant	-2.370196544	1.51298E-13	3.85265E-13	Decreased
Zm00001eb007800	16.89227816	16.66186306	18.02309207	17.67989766	19.30942987	17.26088021	17.0005814	16.25381456	17.69388458	15.37870857	14.42155089	15.44994806	9.942282604	9.510234054	10.73175367	14.25933892	14.90708375	15.03312514	8.272916078	10.13063122	9.464724797	14.77937654	14.50596709	13.37439632	Zm00001eb007800	-0.121036638	0.084678777	0.107378722	nonsignificant	-0.454257802	3.06995E-06	8.19086E-06	nonsignificant	0.143417954	0.038206213	0.065483754	nonsignificant	-0.432089367	1.33881E-07	3.42495E-07	nonsignificant	-0.387115769	9.21082E-05	0.000199395	nonsignificant	0.35369623	2.33849E-05	4.12957E-05	nonsignificant
Zm00001eb007810	30.06884335	28.86784918	27.10818673	33.93740055	36.07050373	32.9372613	25.37013165	22.32535433	24.28647677	24.55023379	25.31526618	26.05689263	14.11589468	12.43887648	12.39770463	15.89776103	14.6492854	15.81482991	15.15170518	15.10254376	14.6773523	27.68619482	23.50105738	27.54530453	Zm00001eb007810	0.734213177	3.9754E-16	1.11551E-15	nonsignificant	-0.647774889	8.42787E-10	2.96334E-09	nonsignificant	-0.095572457	0.277316923	0.372349325	nonsignificant	0.382193593	0.000421348	0.000804625	nonsignificant	-0.064003432	0.58275395	0.652533979	nonsignificant	0.725962485	5.15417E-12	1.24675E-11	nonsignificant
Zm00001eb007820	5.91627595	5.670073075	5.83627695	5.801055579	5.411086763	5.460361693	5.307816344	3.986670417	4.952859117	5.028246513	5.4057565	4.599700727	4.853761954	4.456744488	4.097229346	3.065405335	4.074476508	3.208678665	6.29331592	6.265409003	6.266743225	6.0922728	5.925938624	7.65678778	Zm00001eb007820	0.273532409	0.056793422	0.07392236	nonsignificant	0.097903879	0.437650671	0.520245176	nonsignificant	-0.127567669	0.329491962	0.427171997	nonsignificant	0.54615114	0.000454767	0.000865382	nonsignificant	0.21996233	0.077661681	0.115096336	nonsignificant	-0.039211254	0.761929042	0.793702508	nonsignificant
Zm00001eb007830	8.720888596	7.398773882	7.578469927	3.718238549	3.912756776	2.789479374	2.275220185	2.669335844	2.462357076	2.654595288	2.510807185	2.316430481	1.478677331	1.197260499	1.463126537	0.825951223	0.807204042	0.966788832	1.111328029	0.85227764	0.803657375	5.288910905	5.146119454	4.471670593	Zm00001eb007830	1.583677455	4.15619E-19	1.281E-18	Increased	-2.26860055	6.60674E-47	8.53725E-46	Decreased	-1.518712102	5.52886E-46	8.48254E-45	Decreased	2.136805494	2.72392E-43	2.4435E-42	Increased	-0.851370405	5.93358E-05	0.000130767	nonsignificant	2.099239769	1.61935E-59	9.90135E-59	Increased
Zm00001eb007840	0	0.03970179	0.036480432	0	0.039295366	0	0	0	0	0.152112945	0.068836093	0	0.045508636	0	0	0	0	0	0	0	0	0	0	0.234780934	Zm00001eb007840	0.470124525	0.908276099		nonsignificant	-3.305180111	0.292045964	0.371461532	nonsignificant	-1.652698991	0.681996791		nonsignificant	3.075505892	0.334531063	0.399538435	nonsignificant	-1.418050153	0.728199918		nonsignificant	0.280861743	0.933861076		nonsignificant
Zm00001eb007850	0.077110309	0.044888959	0	0.545424002	1.643889067	1.28852576	0.08153958	0	0.466001927	0.085993499	0	0	0.411635901	0	0.093947265	0	0	0	0.085629965	0.175119024	0.085834345	0	0	0	Zm00001eb007850	6.760073178	8.18808E-07	1.56785E-06	Increased	4.197129156	0.059716967	0.091341068	nonsignificant	2.312907633	0.173787541	0.249981768	nonsignificant				nonsignificant	-0.804159521	0.571451289	0.642096244	nonsignificant	-2.4501177	0.164806037	0.200519027	nonsignificant
Zm00001eb007860	325.2384434	321.4915322	327.9750642	282.9742977	292.5962625	281.4682991	317.4698305	320.1731624	299.9671783	335.6346415	340.2617933	337.8229759	186.7876888	176.2232842	175.9209798	154.752886	161.1004346	153.5980284	254.4748414	260.435744	259.9931984	294.3783649	294.8009701	320.7635247	Zm00001eb007860	0.452816916	6.05486E-55	3.52789E-54	nonsignificant	-0.07077011	0.119345784	0.169630644	nonsignificant	0.105271547	0.001809334	0.003900505	nonsignificant	0.573725409	9.98002E-31	6.63542E-30	nonsignificant	0.253181973	2.68107E-15	1.04736E-14	nonsignificant	0.43653335	2.07448E-33	8.62921E-33	nonsignificant
Zm00001eb007870	16.92409841	20.5602583	17.33661991	37.0469062	34.03553231	37.44605513	44.75785119	45.27745941	40.022554	68.08039427	70.73531462	78.203255	308.8402056	359.3217014	360.0045863	79.97564351	77.66801494	69.01778994	123.5758909	123.4667418	124.9073388	41.21647416	47.90547289	34.11202967	Zm00001eb007870	-1.476778887	9.9165E-148	1.2281E-146	Decreased	1.752981557	2.49336E-85	6.08352E-84	Increased	1.408887714	1.89636E-71	4.69298E-70	Increased	-1.258882475	1.08364E-39	8.97008E-39	Decreased	-1.738433868	2.1562E-118	4.0327E-117	Decreased	-4.648643835	0	0	Decreased
Zm00001eb007880	0	0	0	0	0	0	0	0	0	0	0	0	0	0	0.038547435	0	0	0	0	0	0.035218628	0.032649006	0.06082063	0	Zm00001eb007880				nonsignificant	-1.253995372	0.604532133	0.667952624	nonsignificant				nonsignificant	2.868706316	0.344482814	0.409552621	nonsignificant	-0.419587517	0.896444855	0.918258898	nonsignificant	-2.471719461	0.540871635		nonsignificant
Zm00001eb007890	0	0	0	0	0	0	0	0	0	0	0	0	0	0	0	0	0	0	0	0	0	0	0	0	Zm00001eb007890				nonsignificant				nonsignificant				nonsignificant				nonsignificant				nonsignificant				nonsignificant
Zm00001eb007900	0	0	0	0.134033704	0	0.060535108	0.065122581	0.073007476	0.111653438	0.120189576	0.155399207	0.097192887	0	0.039071438	0.037516065	0.035579437	0	0	0.034194709	0	0.068552647	0.158877272	0	0.181722462	Zm00001eb007900	2.051918763	0.311291235	0.3554848	nonsignificant	-1.557960687	0.280358128	0.359197879	nonsignificant	4.931105314	0.005993137	0.011927585	Increased	2.888716484	0.107076497	0.145618337	nonsignificant	0.143237532	0.940750866	0.952898758	nonsignificant	-3.493182686	0.236335173		nonsignificant
Zm00001eb007910	0	0	0	0	0	0	0	0	0	0	0	0	0	0	0	0	0	0	0	0	0	0	0	0	Zm00001eb007910				nonsignificant				nonsignificant				nonsignificant				nonsignificant				nonsignificant				nonsignificant
Zm00001eb007920	0.327034069	0.291168584	0.473346186	0.565218392	0.365776968	0.434914265	0.366161442	0.478911348	0.488279662	1.512468615	1.407716802	1.416803964	3.658472122	3.710235526	3.91410296	14.8370937	15.84459732	15.07395134	0.87587324	0.65532422	0.546050627	2.084392795	2.302027808	2.175973976	Zm00001eb007920	-5.478808915	1.8382E-297	4.3661E-296	Decreased	-1.498571161	6.43326E-11	2.43393E-10	Decreased	0.44616649	0.240796597	0.330538334	nonsignificant	-3.181622838	6.8841E-222	4.0618E-220	Decreased	-2.712332376	2.6461E-45	2.21339E-44	Decreased	-3.786036473	7.95062E-70	5.53722E-69	Decreased
Zm00001eb007930	12.36844776	11.59078269	12.97060531	7.441971083	8.432408666	7.048704321	10.28956134	11.17636466	9.78906671	6.253837088	6.439140267	5.036689984	2.881473144	2.863566601	2.630543361	2.483462846	3.912466407	3.8171836	6.759006504	8.153793725	7.927891074	7.17806976	5.92526789	7.418405588	Zm00001eb007930	0.749261167	2.90019E-07	5.71329E-07	nonsignificant	0.315829852	0.006211013	0.011354647	nonsignificant	-0.079917934	0.319961356	0.417626065	nonsignificant	0.624464944	8.07998E-05	0.000165866	nonsignificant	1.176794567	1.92523E-21	9.44174E-21	Increased	1.722975318	3.93106E-57	2.3276E-56	Increased
Zm00001eb007940	0.996904935	0.722198113	1.184999605	2.000910988	2.425231342	2.634864839	1.569538826	1.523214209	1.767219242	0.716460757	0.536643267	0.163157454	1.005219623	0.590302118	0.242915619	1.638229337	1.392661845	1.307868541	0.492022034	0.553419937	0.517856199	0.480072373	0.170344594	0.326846825	Zm00001eb007940	0.289164703	0.295348799	0.33898831	nonsignificant	0.843299769	0.146496723	0.203169788	nonsignificant	0.900683857	0.005240446	0.010519892	nonsignificant	-2.538085645	5.93892E-09	1.66355E-08	Decreased	-0.496569418	0.370127213	0.454155345	nonsignificant	0.251294844	0.617980931	0.66068618	nonsignificant
Zm00001eb007950	0.067499787	0.078588588	0.108317999	0.330539495	0.077784083	0.232221371	0.035688511	0	0	0.112913752	0.034064782	0	0.090083076	0.0428239	0.16447659	0.116989572	0.039290096	0	0	0	0.037568258	0	0.064878311	0	Zm00001eb007950	1.636254975	0.133893125	0.164173319	nonsignificant	-0.641456379	0.827616994	0.862289949	nonsignificant	-2.60445519	0.12448299	0.187504913	nonsignificant	-1.627304713	0.41076471	0.476331926	nonsignificant	-3.255287231	0.049426936	0.076117415	nonsignificant	-0.650318773	0.544552311	0.590713391	nonsignificant
Zm00001eb007960	4.061898931	4.415863192	4.174523709	4.063248624	4.109000305	4.587823536	2.249875735	2.203261332	2.49030953	2.297741903	2.911449846	2.495161939	1.167229165	1.14177249	1.413945813	0.855102443	0.685315742	0.902697323	1.363478086	1.823921897	1.45098303	3.566728004	3.144334356	3.614724471	Zm00001eb007960	1.967710181	3.70804E-31	1.51196E-30	Increased	-0.99399704	9.48135E-10	3.32273E-09	nonsignificant	-0.704671452	3.34734E-08	1.1922E-07	nonsignificant	1.696146265	2.22297E-20	1.07435E-19	Increased	0.043956461	0.833829725	0.871226226	nonsignificant	1.343792865	3.70431E-17	1.05776E-16	Increased
Zm00001eb007970	0	0	0	0	0	0	1.324602165	0.742490998	1.135523063	0	0	0	0	0	0	0	0	0	3.825387636	2.844790673	2.091555261	0	0	0	Zm00001eb007970				nonsignificant	7.837177402	1.69553E-09	5.85209E-09	Increased	6.269940192	1.66142E-05	4.58459E-05	Increased				nonsignificant	7.044965207	9.04068E-08	2.44136E-07	Increased				nonsignificant
Zm00001eb007990	0.738390919	0.533602604	0.626502999	0.33248958	0.293411197	0.55060832	0.269242973	0.301842303	0.153873424	0.283949774	0.308391789	0.133944844	0	0.064614823	0.031021304	0	0.059282844	0	0	0	0	0.105098019	0.097891611	0.025043794	Zm00001eb007990	3.930363748	6.79835E-05	0.000115539	Increased	-4.700386556	0.01201557	0.021015737	Decreased	-1.225629471	0.005257429	0.010553269	Decreased	1.581342101	0.309599124	0.373960092	nonsignificant	-3.880458759	0.129869631	0.182659748	nonsignificant	3.875257181	6.32178E-07	1.22436E-06	Increased
Zm00001eb008000	0.134604838	0	0.144001706	0	0	0	0	0	0	0	0.045286903	0	0	0	0	0	0	0.096322907	0	0	0	0.092600983	0	0.088263509	Zm00001eb008000	-2.28950568	0.571221967		nonsignificant	-2.538508933	0.457092045	0.539867193	nonsignificant	-3.133636882	0.257169834	0.349585089	nonsignificant	0.499958274	0.852856018	0.882747777	nonsignificant				nonsignificant	2.727825221	0.365376122		nonsignificant
Zm00001eb008010	0.828935823	1.099779497	0.969297918	1.395026774	1.377312462	1.250627943	0.326158322	0.479914094	0.233000963	1.375895989	1.459307878	1.713865784	2.688496976	2.75181219	3.0297993	0.556859912	0.763030777	0.610428274	1.252338243	1.696465543	1.072929311	4.097942504	5.002802457	3.545731449	Zm00001eb008010	0.644068801	0.011581998	0.016344699	nonsignificant	-1.494517177	2.84637E-14	1.30685E-13	Decreased	-1.317974232	6.31395E-05	0.000163508	Decreased	2.333133518	8.93501E-29	5.63305E-28	Increased	-1.347346211	2.89369E-12	9.95063E-12	Decreased	-1.970315315	3.99297E-25	1.41732E-24	Decreased
Zm00001eb008030	11.34887039	11.53833285	10.88712901	9.508791517	8.473063358	10.05555397	8.732945694	5.432043519	8.049859676	1.010125028	0.48400378	0.504525578	5.688579459	6.42259376	3.700152181	0.123127914	0	0.114383452	14.20030259	15.24630001	15.36106934	0.824727506	1.024236305	0.890909796	Zm00001eb008030	6.450030615	5.12517E-17	1.48069E-16	Increased	4.189449996	3.61804E-53	5.27487E-52	Increased	-0.440339777	0.030880919	0.053884088	nonsignificant	3.135152985	0.003529852	0.006072152	Increased	1.234964547	7.74746E-09	2.24199E-08	Increased	0.679283141	0.003493383	0.005281921	nonsignificant
Zm00001eb008040	42.50182448	39.07761281	37.37363874	48.54576388	46.72907734	45.74240401	29.44167285	25.7862531	23.39073452	0	0.053223783	0.027740238	17.45279636	17.83132271	15.22623665	0	0	0	50.62334676	53.85978149	49.62891677	0.027207505	0	0	Zm00001eb008040	12.65026078	9.01348E-27	3.3586E-26	Increased	12.58142829	1.68728E-26	1.28096E-25	Increased	-0.434867211	1.00629E-06	3.14171E-06	nonsignificant	0.392309164	0.923406949		nonsignificant	1.339307333	2.43512E-59	2.53696E-58	Increased	0.818326596	1.83276E-18	5.45071E-18	nonsignificant
Zm00001eb008050	0.257177958	0	0	0	0	0	0.090650148	0	0.103613836	0.764813692	1.384413046	0.541167101	0	0	0	0	0	0	0.190395119	0.486713488	0.667973421	0	0	0	Zm00001eb008050				nonsignificant	6.000876504	0.000151341	0.000339749	Increased	-0.250738484	0.90488196	0.931160463	nonsignificant				nonsignificant	5.209530925	0.001439879	0.002756396	Increased	2.67836098	0.429020016		nonsignificant
Zm00001eb008060	45.43641931	41.64874961	44.42310149	40.10329245	39.9049248	39.2184164	53.08990826	57.91905188	53.9996957	40.68003073	39.1981082	40.8225213	18.41669322	19.14193449	18.30374894	28.79387116	28.18918788	28.08160362	25.49111361	27.44486136	28.22645944	34.9046955	34.58890121	38.53210796	Zm00001eb008060	0.071412745	0.085799297	0.108705177	nonsignificant	-0.251529794	7.11926E-05	0.000165521	nonsignificant	0.488040662	2.00836E-25	1.76726E-24	nonsignificant	-0.036408955	0.548433104	0.612041248	nonsignificant	0.267765118	3.28648E-06	8.00029E-06	nonsignificant	0.816745693	7.37371E-50	3.96978E-49	nonsignificant
Zm00001eb008070	1.996797086	2.147939865	2.391609669	2.66890426	2.9763322	2.56011275	0.114755138	0.270163804	0.183632443	0.096818706	0.175254551	0.159849688	7.241473145	6.581999162	7.007509229	10.08151156	9.500460076	9.831476146	1.831778778	2.76029194	1.93279034	6.3607838	6.091525908	4.66454544	Zm00001eb008070	-2.259907547	2.0605E-96	1.81991E-95	Decreased	-1.232650428	8.19445E-12	3.26425E-11	Decreased	-3.376161104	7.74569E-27	7.17098E-26	Decreased	-1.161664083	4.68892E-22	2.40938E-21	Decreased	-1.946717196	5.85179E-39	4.404E-38	Decreased	-2.091454004	6.55629E-57	3.87082E-56	Decreased
Zm00001eb008080	57.46466418	57.3639349	54.88009399	52.106751	50.45086279	51.89788603	63.88837766	59.16984214	65.23196298	44.11005384	40.8440408	45.68303689	74.55437753	76.51888602	82.89378507	31.7793025	30.52259385	30.49030402	8.912393633	10.29077253	9.636313367	49.37702547	52.48102563	44.68048391	Zm00001eb008080	0.319843931	3.70998E-13	9.40578E-13	nonsignificant	-2.18548278	3.3409E-158	1.7828E-156	Decreased	0.311263441	5.39154E-11	2.35573E-10	nonsignificant	0.278808301	5.70315E-05	0.00011864	nonsignificant	-3.292143849	0	0	Decreased	-0.882448606	2.92472E-69	2.02071E-68	nonsignificant
Zm00001eb008090	2.8978379	2.450240944	2.40466995	4.724142683	3.885331694	5.14450613	2.283654713	2.089922006	2.397154958	2.850752424	2.357693854	2.573587632	4.382030668	4.194241271	3.597699049	1.527752765	1.257057377	1.099920915	2.0923184	2.439741642	1.778422706	2.319501697	2.70057136	3.359632807	Zm00001eb008090	1.411806945	1.40243E-14	3.73458E-14	Increased	-0.248299843	0.203469262	0.270791025	nonsignificant	-0.035116732	0.834083677	0.876749608	nonsignificant	0.729313628	0.000700578	0.001307831	nonsignificant	-1.218373077	1.66537E-13	6.05875E-13	Decreased	-1.067147187	5.58599E-12	1.34972E-11	Decreased
Zm00001eb008100	22.7157876	23.28678102	20.60298607	22.85083799	23.52968506	23.71975432	16.70891493	14.11088424	17.80836699	21.11487156	21.8504287	21.60508726	6.007415163	5.652754848	4.834069785	20.40249391	19.79975278	19.07805292	18.08820802	16.70418354	17.35653519	11.92396349	14.67466307	14.08127732	Zm00001eb008100	-0.173193585	0.033886092	0.04543816	nonsignificant	0.518494183	3.00686E-06	8.03192E-06	nonsignificant	-0.292179737	0.0040081	0.008200823	nonsignificant	-0.923228158	1.24048E-17	5.40958E-17	nonsignificant	1.391860067	5.62166E-28	3.32009E-27	Increased	1.597036499	1.98763E-37	8.88035E-37	Increased
Zm00001eb008130	0	0.106133499	0	0.69438748	0.761590886	0.896039463	0.096394316	0.513311227	0.220358931	0	0.04600432	0	0.456212808	0.115666931	0.11106241	0	0.05306108	0.048924407	0	0	0	0.423305682	0.52570703	0.358646972	Zm00001eb008130	4.102444735	9.5468E-06	1.71232E-05	Increased	-6.37812457	6.45241E-06	1.66956E-05	Decreased	3.179377501	0.009069342	0.017519891	Increased	3.291920944	0.001726779	0.003082371	Increased	-5.862592544	0.000296762	0.00061071	Decreased	-3.147552176	0.01673822	0.023570231	Decreased
Zm00001eb008140	2.191178667	3.042648132	2.881794847	4.63762468	3.660131717	3.122051909	0.850290472	1.04856589	0.971888735	1.905563372	2.576844577	2.749554243	1.23409881	1.020293451	1.175612589	0.139365744	0.468049703	0.258936165	2.366303698	2.830504606	2.058674916	2.489308526	3.014206685	2.570433812	Zm00001eb008140	3.30778985	1.09067E-19	3.41752E-19	Increased	0.004952084	0.982802442	0.98629298	nonsignificant	-1.339290268	1.04423E-06	3.25397E-06	Decreased	2.843318721	3.30591E-13	1.16721E-12	Increased	0.809859206	0.004166494	0.00755249	nonsignificant	0.822951066	0.003447286	0.005214425	nonsignificant
Zm00001eb008150	2.734191361	2.436246232	2.32811486	4.068329071	3.536582967	3.729696381	0.767065072	0.727641178	1.348863759	0.373368139	0.225281759	0.352250586	0.372343383	0.708021819	0.679836573	0.128948506	0.129919251	0.059895335	0.495719654	0.380167481	0.248451413	1.1516195	0.965389274	0.274419274	Zm00001eb008150	4.750549543	2.10857E-18	6.37243E-18	Increased	-0.930350891	0.143779487	0.199859146	nonsignificant	-1.24322372	0.000232296	0.000563081	Decreased	2.536457632	0.00176859	0.003154252	Increased	-0.921411931	0.13718203	0.191764861	nonsignificant	1.666373671	2.02209E-05	3.58809E-05	Increased
Zm00001eb008160	8.974586851	9.237213569	9.189306784	11.30203716	10.49803275	10.46817735	2.510088284	2.830905018	2.886282297	3.01287506	3.036228108	2.227474959	1.331856944	1.311506815	0.98138378	0.930723481	0.82984966	0.948791077	2.097721999	2.428291822	2.388382514	4.693054535	4.837161339	5.447804743	Zm00001eb008160	3.156928901	3.9234E-159	5.2105E-158	Increased	-0.954458187	8.13224E-15	3.82673E-14	nonsignificant	-1.576537078	3.40587E-63	7.30723E-62	Decreased	2.084668394	2.46979E-44	2.26288E-43	Increased	0.662869973	0.000170783	0.000360073	nonsignificant	2.503045129	1.6549E-89	1.39583E-88	Increased
Zm00001eb008170	17.0527329	17.43309748	17.29188752	17.65610246	18.86265165	17.59572531	5.410399539	4.751832063	5.018404526	10.23711082	10.64606947	10.42096457	22.78542329	23.38207867	22.71795633	6.180618776	6.227147455	6.072078713	5.377968981	5.576825341	5.634457189	11.80196091	12.93879829	12.3929049	Zm00001eb008170	1.13425233	2.37152E-68	1.61068E-67	Increased	-1.002164956	1.41251E-35	1.40441E-34	Decreased	-1.607290167	1.2892E-113	5.7871E-112	Decreased	0.626256965	7.57446E-15	2.9098E-14	nonsignificant	-2.32510027	0	0	Decreased	-0.830721899	1.35665E-56	7.9686E-56	nonsignificant
Zm00001eb008180	0	0	0	0.090424362	0	0.027226229	0	0	0	0	0	0	0	0	0	0	0	0	0	0	0	0.028582614	0	0	Zm00001eb008180	3.353129863	0.207370384	0.245362931	nonsignificant	-1.575516101	0.696058663		nonsignificant				nonsignificant	1.340379892	0.739635731		nonsignificant				nonsignificant				nonsignificant
Zm00001eb008190	0	0	0	0	0	0	0	0	0	0	0	0	0	0	0	0	0	0	0	0	0	0	0	0	Zm00001eb008190				nonsignificant				nonsignificant				nonsignificant				nonsignificant				nonsignificant				nonsignificant
Zm00001eb008200	48.77030004	53.71292877	50.56774207	34.74884638	35.63804203	36.23621657	19.2588305	21.37221934	19.58043109	18.99889752	18.74024487	20.54885459	40.1002818	39.79843399	39.21566524	32.55671873	31.4983184	31.72027809	19.83145706	19.48972834	18.50620716	52.27228565	51.90304864	40.636949	Zm00001eb008200	-0.260529532	5.94754E-07	1.14931E-06	nonsignificant	-1.164658111	1.20958E-35	1.20507E-34	Decreased	-1.185120938	2.01874E-79	5.68851E-78	Decreased	0.216209116	0.01357372	0.021582796	nonsignificant	-1.313486292	1.3334E-111	2.3776E-110	Decreased	-0.057242951	0.306456455	0.352167422	nonsignificant
Zm00001eb008210	0	0.060768047	0	0	0	0	0	0	0	0	0	0	0	0	0	0	0	0	0	0	0	0	0	0	Zm00001eb008210				nonsignificant				nonsignificant	-0.706438368	0.862551921		nonsignificant				nonsignificant				nonsignificant	0.300476569	0.941298685		nonsignificant
Zm00001eb008220	0.187897366	0.510451591	0.201014627	0	0	0	0	0	0	0.314315015	0.316084101	0.593074966	0	0.158943674	0.076308187	0.07236906	0.072913865	0.235303102	0	0	0	0.323158533	0.240800046	0.770054085	Zm00001eb008220	-4.782347883	0.016306102	0.022677057	Decreased	-5.942045297	9.50636E-05	0.000217946	Decreased	-5.338258283	0.000923942	0.002070949	Decreased	1.413354223	0.134566972	0.178789511	nonsignificant	-3.880458759	0.129869631	0.182659748	nonsignificant	1.501126166	0.211227385	0.252002291	nonsignificant
Zm00001eb008240	0.090992959	0.052970598	0.08112104	0.132024633	0.096118628	0.089441594	0.03207322	0.035956573	0.064154902	0.033825148	0.022960482	0.007978003	0.050598467	0.048107231	0.092384314	0.227799823	0.061792429	0.154646578	0.193672386	0.198036511	0.126609547	0.031299163	0.021864771	0.067124464	Zm00001eb008240	-0.90241678	0.067336879	0.086694784	nonsignificant	2.271013212	1.91657E-05	4.73264E-05	Increased	-0.615723261	0.325178644	0.422428998	nonsignificant	-2.26881032	0.00017286	0.000343607	Decreased	1.161898055	0.019257486	0.03176031	Increased	-0.18439272	0.761974879	0.793702508	nonsignificant
Zm00001eb008250	0.033882376	0.131495135	0.084578039	0.098322074	0.052059612	0.06660941	0.035828604	0.026777767	0.027301585	0.012595221	0.056997501	0.07129704	0.060291127	0.100314671	0.027520372	0.156598407	0.223517848	0.290953787	0.02508395	0.03847377	0	0.034963914	0.065132986	0.077761104	Zm00001eb008250	-2.045294828	0.003484304	0.005171098	Decreased	-1.327070499	0.338600204	0.420529444	nonsignificant	-1.303227494	0.246135423	0.336776274	nonsignificant	-2.294922964	0.001658039	0.002964106	Decreased	-1.836738518	0.18393539	0.249149921	nonsignificant	-0.011644436	0.991036068	0.992352185	nonsignificant
Zm00001eb008260	0	0	0	0	0	0	0	0	0	0	0	0	0	0	0	0	0	0	0	0	0	0	0	0	Zm00001eb008260				nonsignificant				nonsignificant				nonsignificant				nonsignificant				nonsignificant				nonsignificant
Zm00001eb008270	1.033879712	0.760247051	0.931415292	1.00663906	1.128696692	0.788933091	0.805564792	1.177256339	1.233169993	0.940592016	1.290676746	0.858766942	2.541705716	2.468347344	2.370086279	2.420642391	2.834785074	2.920428572	4.562224875	4.80405198	4.330829703	0.87035073	1.229083566	0.976767186	Zm00001eb008270	-1.904596839	1.74172E-17	5.11391E-17	Decreased	2.312465933	4.74867E-33	4.41517E-32	Increased	0.394006653	0.183063275	0.261448475	nonsignificant	-1.789384109	2.27848E-15	9.00443E-15	Decreased	0.621537765	0.000103652	0.000223375	nonsignificant	-1.851636241	1.5846E-15	4.28969E-15	Decreased
Zm00001eb008280	0	0	0	0	0	0	0	0	0	0	0	0	0	0	0	0	0	0	0	0	0	0	0	0	Zm00001eb008280				nonsignificant				nonsignificant				nonsignificant				nonsignificant				nonsignificant				nonsignificant
Zm00001eb008290	2.558839386	2.654455852	3.282373985	2.850511302	3.046529584	2.801303562	2.064631153	2.745906185	3.254009451	1.758154763	1.028189273	1.224896662	9.030994535	8.586349961	9.574305371	9.598527992	10.74375049	10.01029978	13.70950183	16.13909103	14.52517908	3.266233783	3.310366276	3.709648327	Zm00001eb008290	-2.219675593	2.12582E-87	1.74214E-86	Decreased	2.26948973	3.3553E-96	9.46279E-95	Increased	0.083142818	0.661524997	0.731107334	nonsignificant	-1.941919513	4.75864E-63	6.12841E-62	Decreased	0.434707918	2.24175E-06	5.5096E-06	nonsignificant	-2.09761793	1.77127E-59	1.0821E-58	Decreased
Zm00001eb008300	0	0	0	0	0	0.01215744	0	0	0	0	0	0	0	0	0	0	0	0	0	0	0	0	0	0	Zm00001eb008300	0.470124525	0.908276099		nonsignificant				nonsignificant				nonsignificant				nonsignificant				nonsignificant				nonsignificant
Zm00001eb008310	10.64568065	11.08099092	10.40884391	9.779771721	10.64530734	10.89070838	7.810685637	8.447740324	7.07454178	10.52786313	10.37515936	10.65273948	10.56545797	9.996321885	10.39727017	10.42878471	9.901104205	10.21601885	9.712364478	9.011458431	7.878600389	15.05530216	13.88395865	14.90020782	Zm00001eb008310	-0.37936466	1.66049E-06	3.12799E-06	nonsignificant	-0.559530489	1.32979E-09	4.61662E-09	nonsignificant	-0.30021045	0.000641654	0.001468731	nonsignificant	0.139955034	0.081832027	0.113868479	nonsignificant	-0.489734872	8.72988E-08	2.36068E-07	nonsignificant	-0.365084126	6.62467E-06	1.21246E-05	nonsignificant
Zm00001eb008320	0	0	0	0	0	0	0	0	0	0	0	0	0	0	0	0	0	0	0	0	0	0	0	0	Zm00001eb008320				nonsignificant				nonsignificant				nonsignificant				nonsignificant				nonsignificant				nonsignificant
Zm00001eb008330	0	0	0	0.066527353	0.31702437	0.15023238	0.129293837	0.362371105	0	0.170445283	0.030852831	0.096482979	0.530329719	0.504218726	0.707598823	0.423834731	0.427025426	0	0	0	0	0.378520354	0	0.120263427	Zm00001eb008330	-1.08695743	0.316461385	0.360711608	nonsignificant	-4.55886859	0.033018044	0.053323845	nonsignificant	4.918735976	0.013207175	0.024810591	Increased	-1.15333331	0.350177211	0.415657503	nonsignificant	-6.800211489	1.09725E-06	2.75635E-06	Decreased	-7.005264481	4.8106E-07	9.38407E-07	Decreased
Zm00001eb008340	19.51510114	17.82896499	18.15152918	16.71830069	16.47769772	16.56972823	13.1392441	12.95326072	13.1402226	14.36954733	14.48292274	13.94054439	14.14229997	13.83904489	13.95771479	10.06211895	9.253785588	9.685376003	15.0522591	16.16867067	16.06699882	16.2042575	18.43065099	20.04490733	Zm00001eb008340	0.363357729	3.87672E-12	9.4699E-12	nonsignificant	-0.048651908	0.508681481	0.588545446	nonsignificant	-0.339356477	5.96916E-11	2.60084E-10	nonsignificant	0.533743357	8.74262E-12	2.87694E-11	nonsignificant	-0.097938264	0.055013201	0.083952985	nonsignificant	-0.014222253	0.794003055	0.822122562	nonsignificant
Zm00001eb008350	0	0	0	0.2806448	0.445787769	0	0	0	0	0	0	0	0	0	0	0	0	0	0	0	0	0	0	0	Zm00001eb008350	3.751561403	0.119300788	0.147839587	nonsignificant				nonsignificant				nonsignificant				nonsignificant				nonsignificant				nonsignificant
Zm00001eb008360	0.928194043	0.363689337	0.401015997	0.398196775	0.452529034	0.605321735	0.906009391	1.05802808	0.884554414	0.179155902	0.360328521	0.150242592	20.21287493	19.44417619	19.85536652	0.989988531	0.914321212	0.565220131	2.10113822	2.077543789	1.92732884	1.114389459	1.34679727	1.316765613	Zm00001eb008360	-1.171209511	0.000231765	0.000379018	Decreased	0.852462038	3.87753E-06	1.0246E-05	nonsignificant	0.906096881	0.005978203	0.011901855	nonsignificant	0.235806797	0.367321577	0.433418862	nonsignificant	-3.555955975	0	0	Decreased	-5.551141513	8.77558E-42	4.22443E-41	Decreased
Zm00001eb008370	31.51103757	31.0410905	34.01281776	38.1158345	38.8255304	40.15495465	31.39451108	28.50333545	33.34095727	45.18555744	39.08290052	39.68709566	16.0269543	16.86583749	15.00642602	19.92448489	21.53824371	18.78489982	27.5267404	30.59458197	26.02144239	25.102609	24.04728717	19.10609778	Zm00001eb008370	0.544342328	6.60469E-12	1.59905E-11	nonsignificant	0.461642779	4.37881E-05	0.000104274	nonsignificant	0.110651882	0.169211178	0.244334715	nonsignificant	-0.199989578	0.084586766	0.117433286	nonsignificant	0.541979888	2.30423E-08	6.46817E-08	nonsignificant	0.593380924	1.54842E-10	3.52665E-10	nonsignificant
Zm00001eb008380	0	0.087816631	0.026897096	0.027359419	0	0	0	0	0	0	0	0	0.033553609	0.063803168	0.122526526	0	0	0	0.083759294	0.057097792	0.027986403	0.025944459	0	0.024729208	Zm00001eb008380	1.383689271	0.731745054		nonsignificant	1.910264562	0.203911863	0.271269889	nonsignificant	-3.683303285	0.131411164	0.196722267	nonsignificant	2.306116625	0.513295554		nonsignificant	-0.660901147	0.552513354	0.632602052	nonsignificant	-1.385912724	0.288786506	0.333628119	nonsignificant
Zm00001eb008400	21.41791114	22.29062071	21.55668934	23.28572931	23.84945674	23.4590535	25.21620164	24.46539301	24.34277566	23.85264728	25.54555542	24.90475075	28.38842192	30.08455213	27.03322601	30.64132047	31.05365994	31.68964468	32.6871711	34.18788969	34.86050987	42.29090825	43.63767459	47.2073826	Zm00001eb008400	-0.81952382	1.81226E-66	1.2067E-65	nonsignificant	-0.227199687	0.000103947	0.000237073	nonsignificant	0.343476642	4.24383E-10	1.7538E-09	nonsignificant	0.130454399	0.028780525	0.043470046	nonsignificant	-0.02013392	0.704902701	0.761804267	nonsignificant	-0.808371561	1.07564E-41	5.16407E-41	nonsignificant
Zm00001eb008410	26.0653971	24.59607497	24.39941241	44.83396789	46.8718359	48.86585987	49.90166476	62.54723827	51.70259462	0	0	0	32.26125885	30.67286306	27.531053	27.20283554	31.93477478	37.56791308	24.62682614	21.48206655	27.14246599	0	0	0	Zm00001eb008410	0.122804907	0.391922925	0.438657341	nonsignificant	10.47543227	2.35258E-18	1.31547E-17	Increased	1.288609779	1.75904E-21	1.32776E-20	Increased	-11.09700283	1.57807E-20	7.66429E-20	Decreased	-0.574096883	0.000438386	0.000887241	nonsignificant	-0.686437729	1.31025E-05	2.35368E-05	nonsignificant
Zm00001eb008420	20.17677983	20.18409587	21.64786647	13.47148489	14.75073012	12.86947486	9.703686311	8.481140194	8.166654186	3.259149257	3.244718076	2.755032513	5.085919391	5.399160801	4.69998748	2.012569212	1.333668288	1.60613189	6.360927823	6.769742152	6.089835608	10.37422594	9.179737394	11.17606988	Zm00001eb008420	2.636427683	1.88192E-86	1.53065E-85	Increased	-0.515637576	1.92635E-06	5.23521E-06	nonsignificant	-1.071467187	8.56475E-39	1.11072E-37	Decreased	2.251987748	6.74949E-49	6.76746E-48	Increased	0.06929572	0.557596287	0.633576487	nonsignificant	1.611846557	1.34664E-68	9.22397E-68	Increased
Zm00001eb008430	0.932222754	1.687253005	1.205828722	1.383332937	1.269575991	1.266200095	0.82446243	0.763541001	0.921880837	0.718280017	0.752736364	0.873817496	0.769089241	0.537663845	0.433658639	0.979220522	1.26283808	0.91877371	1.279909453	1.174026048	1.207495821	1.853997151	1.417337898	1.850511415	Zm00001eb008430	-0.103776774	0.633183909	0.673465895	nonsignificant	-0.321983666	0.104497627	0.150831433	nonsignificant	-0.44472215	0.077196135	0.123032388	nonsignificant	0.315790831	0.147586849	0.194436042	nonsignificant	0.80728567	0.002734972	0.005078716	nonsignificant	0.720273875	0.016808276	0.023665392	nonsignificant
Zm00001eb008440	30.19570742	31.16995295	31.85867594	37.30436539	38.72951666	38.64491976	30.62183427	32.64775583	29.87009729	41.39403485	39.39135858	39.46802133	24.12769592	22.85855662	23.11814509	25.7575836	26.2743323	23.96264422	26.57917619	24.78003164	24.41052401	38.33584154	39.41838445	38.44953557	Zm00001eb008440	0.178707444	0.000403776	0.000649544	nonsignificant	-0.456280575	8.01837E-14	3.59687E-13	nonsignificant	0.159890722	0.003112536	0.006478791	nonsignificant	0.232248239	0.000187815	0.000371991	nonsignificant	-0.158568729	0.006957608	0.012233676	nonsignificant	-0.007324178	0.899149006	0.914306609	nonsignificant
Zm00001eb008450	18.04944297	16.75508699	17.67749745	10.08512725	10.18971485	9.28885484	23.73999778	25.7021642	25.98466375	37.88632748	37.23961984	37.78881786	28.87162601	29.10312269	27.64851482	40.13522253	40.29592251	39.90768213	31.54216186	32.95806789	32.73698001	22.90933388	22.76579948	24.04045624	Zm00001eb008450	-2.442293341	0	0	Decreased	0.640812379	2.19254E-34	2.11478E-33	nonsignificant	0.683534626	6.06014E-37	7.48612E-36	nonsignificant	-1.168567059	2.0273E-113	5.0142E-112	Decreased	-0.087371475	0.040186127	0.062884636	nonsignificant	-1.124185011	1.1254E-103	1.0816E-102	Decreased
Zm00001eb008460	20.95951323	19.63346063	21.69233162	25.41901627	27.41226437	25.59692393	20.19358806	20.63833956	22.19731069	30.95514554	31.93440531	29.62505785	46.0384449	43.14057948	42.87291405	33.13184339	31.8370978	31.59542374	31.1708676	29.7690468	31.33211819	24.82905061	25.07642954	27.06198462	Zm00001eb008460	-0.716123857	1.12547E-47	5.97337E-47	nonsignificant	0.422641527	3.36277E-12	1.37633E-11	nonsignificant	0.17755509	0.004566067	0.009255659	nonsignificant	-0.708224967	1.05591E-30	7.01715E-30	nonsignificant	-0.787670254	9.8132E-63	1.06762E-61	nonsignificant	-1.502013517	3.824E-161	5.5224E-160	Decreased
Zm00001eb008470	8.188770322	8.085434957	7.429391952	8.883383129	9.553455643	8.673123287	8.444338799	8.849690006	9.068839596	7.772925367	7.316919797	6.411621249	9.522173714	8.167342153	8.043295361	4.415490593	6.000614052	6.623010093	6.767270512	6.761183238	7.490028975	8.437057918	8.822555728	10.32704965	Zm00001eb008470	0.252600123	0.056744787	0.073878822	nonsignificant	-0.231152022	0.042192875	0.066749515	nonsignificant	0.313993622	0.001292896	0.002842367	nonsignificant	0.31285748	0.029504665	0.044476927	nonsignificant	-0.561738518	2.99001E-07	7.79591E-07	nonsignificant	-0.535995896	8.37674E-07	1.61308E-06	nonsignificant
Zm00001eb008480	16.60073224	16.77927303	16.78472134	15.77484374	14.56133905	14.1290794	16.59064211	19.55721289	18.19107947	21.63535019	22.71064266	22.06238872	34.88097612	31.4708474	33.10249142	38.20000809	37.09857468	38.07876486	22.03423279	21.33593005	21.2292859	21.46418977	20.30847385	22.17755766	Zm00001eb008480	-1.766629119	3.4892E-250	6.9619E-249	Decreased	0.175691791	0.005924475	0.010864955	nonsignificant	0.275610901	5.3815E-05	0.000140514	nonsignificant	-1.207385253	1.11786E-91	2.19251E-90	Decreased	-0.89319873	2.09032E-62	2.26079E-61	nonsignificant	-1.405850697	4.2063E-128	4.8912E-127	Decreased
Zm00001eb008490	28.60380871	26.72048046	27.39683507	28.43178762	27.46456059	26.36123437	22.43137537	23.2811799	22.10079239	24.88764114	26.00299205	26.45918963	24.01871019	24.87007836	23.50581729	26.2739975	25.14205688	26.36562428	20.72130893	19.68413046	21.88195929	27.634906	28.9875105	31.04210687	Zm00001eb008490	-0.335514656	4.84562E-11	1.13732E-10	nonsignificant	-0.332064642	1.0969E-06	3.04833E-06	nonsignificant	-0.125859628	0.01957313	0.035575738	nonsignificant	-0.208575506	0.001229819	0.002231469	nonsignificant	-0.487778667	1.50578E-16	6.20793E-16	nonsignificant	-0.225898299	6.79024E-05	0.000116709	nonsignificant
Zm00001eb008500	0.233463993	0.148263948	0.136233979	0.115479707	0.171203878	0.04172429	0.089772484	0.025160483	0.05130533	0.165683187	0.085688083	0.156312212	0.084974631	0.51167552	0.310298851	0.318804225	0.222372162	0.911270658	0.30639657	0.265100652	0.378003533	0.175211819	0.040799454	0.208756018	Zm00001eb008500	-2.582340046	2.87637E-05	5.00262E-05	Decreased	1.328194471	0.026789536	0.044146787	Increased	-1.465429139	0.064566854	0.104747276	nonsignificant	-2.164284535	0.00044709	0.000851649	Decreased	-0.209849752	0.707278645	0.763756319	nonsignificant	-1.22820865	0.050446249	0.066866485	nonsignificant
Zm00001eb008510	0	0	0	0	0	0	0	0	0	0	0	0	0	0	0	0	0	0	0	0	0	0	0	0	Zm00001eb008510				nonsignificant				nonsignificant				nonsignificant				nonsignificant				nonsignificant				nonsignificant
Zm00001eb008520	0.46001996	0.573848149	0.527286762	0.607863416	0.75729828	1.033547303	0.764411742	0.545341354	0.953158545	0.256507376	0.165825706	0.276570767	0.219260022	0.416929337	0.400332029	0.189833186	0.267767193	0.211621634	0.072978	0.11193368	0.182880456	0.610333675	0.947473413	0.872618034	Zm00001eb008520	1.430157495	0.003668729	0.005435686	Increased	-2.564632021	3.75128E-06	9.92924E-06	Decreased	0.698704429	0.077438923	0.123389955	nonsignificant	1.481883977	0.002426709	0.004260027	Increased	-1.769507392	0.011277067	0.019253696	Decreased	0.166273315	0.743481386	0.777368488	nonsignificant
Zm00001eb008530	0.726039906	0.822466759	0.965658502	0.619248852	0.384411192	0.482203675	1.099741631	1.221264765	1.233296148	0.328248843	0.505047422	0.536784247	0.052375668	0.062246164	0.023907296	0.022673171	0.137063148	0.147440563	0.326861185	0.245099452	0.174742042	0.323985026	0.339491113	0.482514708	Zm00001eb008530	1.853261491	0.001014716	0.001580438	Increased	-0.455656175	0.315531119	0.395249853	nonsignificant	0.660544632	0.005896076	0.011743867	nonsignificant	1.512592464	0.012580669	0.020088635	Increased	2.166949609	0.004215585	0.007635846	Increased	3.772719959	5.51767E-11	1.28103E-10	Increased
Zm00001eb008540	0	0	0	0	0	0	0	0	0	0	0	0	0	0	0	0	0	0	0	0	0	0	0	0	Zm00001eb008540				nonsignificant				nonsignificant				nonsignificant				nonsignificant				nonsignificant				nonsignificant
Zm00001eb008550	80.74672318	80.24699538	80.49142458	91.19983812	97.37411449	93.78608704	58.89172378	59.20436048	60.28509002	82.56380866	84.47360791	82.6107992	129.796479	121.2280514	125.4065812	102.6677134	108.4806767	103.8319131	96.72326305	93.76856302	89.55423917	84.44769076	84.00037236	93.31744237	Zm00001eb008550	-0.57336715	2.61082E-62	1.66367E-61	nonsignificant	0.258552857	2.68225E-06	7.19268E-06	nonsignificant	-0.275914259	2.84212E-12	1.34179E-11	nonsignificant	-0.648130432	7.10228E-33	5.00465E-32	nonsignificant	-0.697588567	3.4596E-74	4.33648E-73	nonsignificant	-1.058948523	3.7884E-156	5.3156E-155	Decreased
Zm00001eb008560	0.282422421	0.411023137	0.075534637	0	0.813631051	0.277607318	0.149322483	0	0	0.157478893	0	0	0.56536802	0.179177301	0.430111329	0	0.16439169	0.454726854	0.705659208	0.962080281	0.864530894	0.437156175	0.13572702	0.555572763	Zm00001eb008560	0.383484672	0.798651192	0.826014277	nonsignificant	1.332528893	0.118055417	0.168054225	nonsignificant	-2.142966784	0.257304587	0.349736221	nonsignificant	0.468695099	0.728221464	0.777218611	nonsignificant	0.840434853	0.338666419	0.420875041	nonsignificant	-1.032790528	0.384521862	0.432594644	nonsignificant
Zm00001eb008570	12.66780831	12.30059811	12.91539496	10.56360538	10.82544556	9.588102434	14.07868667	16.04326245	14.51124292	7.598530726	7.671599888	7.729077794	15.88698884	14.02658316	14.18383939	12.51505799	12.94205604	14.00950155	19.75528316	20.30270914	18.79117224	15.00773957	14.45668248	16.80059409	Zm00001eb008570	-0.766376278	3.28988E-40	1.56766E-39	nonsignificant	0.508345279	5.37064E-16	2.69158E-15	nonsignificant	0.397118838	3.97398E-13	1.97448E-12	nonsignificant	-0.152319164	0.027599022	0.041848962	nonsignificant	0.145906043	0.004672015	0.008404517	nonsignificant	-0.63704677	7.5927E-29	2.90992E-28	nonsignificant
Zm00001eb008580	1.264553441	1.449985618	1.24351307	0.847891483	0.647653928	0.878884434	1.202120569	1.589948468	1.289121146	2.229305116	2.236838777	2.331680919	0.724488893	0.623988431	0.529118087	0.553460656	0.490711932	0.534720423	1.078025191	1.522937848	1.32231095	3.598411513	3.124545959	4.089448713	Zm00001eb008580	0.175018293	0.488263096	0.534857702	nonsignificant	-1.3015728	3.22809E-16	1.63493E-15	Decreased	0.204747517	0.247882015	0.338822331	nonsignificant	2.393550863	4.71762E-41	4.03707E-40	Increased	0.794292811	0.000489625	0.000986071	nonsignificant	0.659329428	0.002872912	0.00437681	nonsignificant
Zm00001eb008590	10.46363987	11.3564034	9.523969358	8.915467055	8.950488843	8.788745811	12.2243554	10.95132603	11.11876941	10.01438646	9.337149148	9.936665201	7.025268086	6.38469788	6.617831774	6.425289386	7.359845459	6.827614954	12.33611488	11.03183592	11.9777883	10.10531587	10.42929766	10.63451598	Zm00001eb008590	-0.044684948	0.662579476	0.700900796	nonsignificant	0.342292245	0.000217338	0.000478709	nonsignificant	0.292422859	0.00211006	0.004504295	nonsignificant	0.215844679	0.041450793	0.061031947	nonsignificant	0.549177034	4.80591E-08	1.32213E-07	nonsignificant	0.227502785	0.038708553	0.052147708	nonsignificant
Zm00001eb008600	0	0	0	0	0	0	0	0	0	0.150846579	0.045508681	0	0	0	0	0	0	0.048397308	0	0	0	0.139581697	0.043336933	0	Zm00001eb008600	-2.28950568	0.571221967		nonsignificant	-3.556456605	0.179158215	0.24262078	nonsignificant				nonsignificant	1.509635327	0.511858449	0.57721238	nonsignificant				nonsignificant				nonsignificant
Zm00001eb008610	146.5386643	129.530067	142.8405787	131.6957041	132.586519	138.4480961	159.9341288	165.4644405	163.5856766	128.6360199	138.263209	127.7979088	88.73729173	89.42725957	89.30498086	89.07143832	94.66913306	93.39542247	146.0918805	150.9335816	150.2641717	181.7411511	180.776002	206.4561688	Zm00001eb008610	0.123892849	0.000508144	0.000811446	nonsignificant	-0.185960675	0.00054883	0.001153449	nonsignificant	0.384092888	2.54925E-19	1.75136E-18	nonsignificant	0.656442906	9.13231E-30	5.92451E-29	nonsignificant	0.470625275	1.75161E-43	1.42871E-42	nonsignificant	0.228688953	1.68341E-06	3.19065E-06	nonsignificant
Zm00001eb008620	74.28924144	64.44052239	71.88984014	43.91644039	43.3017117	41.367126	50.33475279	54.38107985	51.12717005	44.59472268	45.53798188	46.78715386	37.95959274	35.748113	34.36888812	45.2999051	43.93345428	44.94169666	61.79296645	65.54563694	64.14402606	47.13288682	47.76704991	50.32396769	Zm00001eb008620	-0.477496326	2.52848E-34	1.09182E-33	nonsignificant	0.559688499	1.05504E-29	8.89005E-29	nonsignificant	-0.273683897	5.28728E-08	1.85486E-07	nonsignificant	-0.266906094	2.91386E-07	7.2684E-07	nonsignificant	0.554681072	4.31219E-37	3.12107E-36	nonsignificant	0.544555044	1.04831E-22	3.50398E-22	nonsignificant
Zm00001eb008630	0.42950246	0.477330687	0.480372104	0.424894799	0.697417761	0.710029574	0.722548573	0.601738888	0.755089127	0.370122148	0.315279816	0.575133484	0.208436499	0.074315267	0.285427569	0.360924572	0.386369274	0.41911494	0.411917174	0.243852127	0.130389577	0.141022108	0.131352442	0.115214199	Zm00001eb008630	0.236047094	0.517479964	0.563374394	nonsignificant	1.182228785	0.046316709	0.072676669	nonsignificant	0.746760107	0.016107111	0.029796147	nonsignificant	-1.971472189	4.12949E-05	8.69341E-05	Decreased	0.195430358	0.751645775	0.801976648	nonsignificant	0.865350232	0.086089908	0.110216255	nonsignificant
[truncated: 38,975 more rows]
[truncated: 35 more columns]
